# Supplementary material for: Variation in histone configurations correlates with gene expression across nine inbred strains of mice
Source: Genome Res. 2023 Jun;33(6):857–71. doi: 10.1101/gr.277467.122 (PMC10519406; doi:10.1101/gr.277467.122)
Supplement: Supplement 1 [file Supplemental_Code.zip]

Archive with 433 entries (420 files):
- Supplemental_Code/
- Supplemental_Code/.DS_Store
- Supplemental_Code/1.Analysis/
- Supplemental_Code/1.Analysis/.DS_Store
- Supplemental_Code/1.Analysis/.Rapp.history
- Supplemental_Code/1.Analysis/0.Full_chromhmm_test.Rmd
- Supplemental_Code/1.Analysis/1.0_Setup_bamfiles.Rmd
- Supplemental_Code/1.Analysis/1.1_DO_eQTL.Rmd
- Supplemental_Code/1.Analysis/1.1_Expression.Rmd
- Supplemental_Code/1.Analysis/1.1_Inbred_Strain_Expression.Rmd
- Supplemental_Code/1.Analysis/1.1_Parse_Enhancers.Rmd
- Supplemental_Code/1.Analysis/1.1_Parse_Oreganno.Rmd
- Supplemental_Code/1.Analysis/1.3_Compare_ChromHMM_States.Rmd
- Supplemental_Code/1.Analysis/1.4_Chromatin_States_and_Expression.Rmd
- Supplemental_Code/1.Analysis/1.5_Compare_State_Abundance.Rmd
- Supplemental_Code/1.Analysis/2.0_chromaprobs_setup.Rmd
- Supplemental_Code/1.Analysis/2.1_chromaprobs.Rmd
- Supplemental_Code/1.Analysis/2.1_chromaprobs_by_state.Rmd
- Supplemental_Code/1.Analysis/2.2_chromaprobs_analysis.Rmd
- Supplemental_Code/1.Analysis/2.3_TSS_enhancer_states.Rmd
- Supplemental_Code/1.Analysis/2.4_eQTL.Rmd
- Supplemental_Code/1.Analysis/3.0_RRBS.Rmd
- Supplemental_Code/1.Analysis/3.1.1_RRBS_Analysis.Rmd
- Supplemental_Code/1.Analysis/3.1.2_RRBS_and_Chromatin.Rmd
- Supplemental_Code/1.Analysis/3.1_RRBS_expression.Rmd
- Supplemental_Code/1.Analysis/3.2_Impute_RRBS.Rmd
- Supplemental_Code/1.Analysis/4.0_Impute_SNPs.Rmd
- Supplemental_Code/1.Analysis/4.1_Overlay_Imputed_R2.Rmd
- Supplemental_Code/1.Analysis/4.1_Overlay_Imputed_R2_by_state.Rmd
- Supplemental_Code/1.Analysis/4.1_State_Transitions.Rmd
- Supplemental_Code/1.Analysis/5.0_Compare_Perm.Rmd
- Supplemental_Code/1.Analysis/DO_data_matching.Rmd
- Supplemental_Code/1.Analysis/excised.mismatch.analysis.Rmd
- Supplemental_Code/1.Analysis/excised_from_Chromaprobs_Analysis.Rmd
- Supplemental_Code/1.Analysis/excised_from_ChromHMM.Rmd
- Supplemental_Code/1.Analysis/excised_from_Expression.Rmd
- Supplemental_Code/1.Analysis/excised_from_RRBS_Analysis.Rmd
- Supplemental_Code/1.Analysis/exised.Rmd
- Supplemental_Code/1.Analysis/Figures.Rmd
- Supplemental_Code/1.Analysis/Peakome.Rmd
- Supplemental_Code/1.Analysis/Peakome_not_used.Rmd
- Supplemental_Code/1.Analysis/permutations.Rmd
- Supplemental_Code/Code/
- Supplemental_Code/Code/.DS_Store
- Supplemental_Code/Code/epigenetics/
- Supplemental_Code/Code/epigenetics/.DS_Store
- Supplemental_Code/Code/epigenetics/adjust.methyl.table.R
- Supplemental_Code/Code/epigenetics/align.methylation.R
- Supplemental_Code/Code/epigenetics/align.states.R
- Supplemental_Code/Code/epigenetics/bed_to_granges.R
- Supplemental_Code/Code/epigenetics/bin.centered.chromatin.R
- Supplemental_Code/Code/epigenetics/bin.curve.R
- Supplemental_Code/Code/epigenetics/bin.gene.R
- Supplemental_Code/Code/epigenetics/bin.methyl.curve.R
- Supplemental_Code/Code/epigenetics/binned.state.expr.cor.R
- Supplemental_Code/Code/epigenetics/calc.chrom.R
- Supplemental_Code/Code/epigenetics/center.on.feature.R
- Supplemental_Code/Code/epigenetics/ChIP_RNA_Overlap.R
- Supplemental_Code/Code/epigenetics/Chromatin.Coef.Correlation.R
- Supplemental_Code/Code/epigenetics/chromState2Prop.R
- Supplemental_Code/Code/epigenetics/Combine_RNA_ChIP.R
- Supplemental_Code/Code/epigenetics/compare.expr.chrom.R
- Supplemental_Code/Code/epigenetics/compare.importance.R
- Supplemental_Code/Code/epigenetics/compare.methyl.results.R
- Supplemental_Code/Code/epigenetics/compare.multiple.methyl.effects.R
- Supplemental_Code/Code/epigenetics/compare.rf.models.R
- Supplemental_Code/Code/epigenetics/compare.tuned.R
- Supplemental_Code/Code/epigenetics/compare2tuned.R
- Supplemental_Code/Code/epigenetics/compress.window.cor.R
- Supplemental_Code/Code/epigenetics/cor.mds.and.prop.states.R
- Supplemental_Code/Code/epigenetics/diff.expr.R
- Supplemental_Code/Code/epigenetics/dir.setup.R
- Supplemental_Code/Code/epigenetics/dist.to.nearest.TSS.R
- Supplemental_Code/Code/epigenetics/doEdgeRAnalysis.R
- Supplemental_Code/Code/epigenetics/EdgeR.to.table.R
- Supplemental_Code/Code/epigenetics/encode_peak_to_bed.R
- Supplemental_Code/Code/epigenetics/enrichment_bed.R
- Supplemental_Code/Code/epigenetics/expr.chrom.state.cor.R
- Supplemental_Code/Code/epigenetics/expr.coef.cor.R
- Supplemental_Code/Code/epigenetics/expr.fun.enrich.R
- Supplemental_Code/Code/epigenetics/expr.prop.state.cor.R
- Supplemental_Code/Code/epigenetics/filter.chip.table.R
- Supplemental_Code/Code/epigenetics/filter.rna.table.R
- Supplemental_Code/Code/epigenetics/find.chip.overlap.R
- Supplemental_Code/Code/epigenetics/gene.coord.enrichment.R
- Supplemental_Code/Code/epigenetics/genes.near.states.R
- Supplemental_Code/Code/epigenetics/get.allele.colors.R
- Supplemental_Code/Code/epigenetics/get.alt.gene.info.R
- Supplemental_Code/Code/epigenetics/get.chrom.expr.cor.R
- Supplemental_Code/Code/epigenetics/get.chrom.state.nearby.R
- Supplemental_Code/Code/epigenetics/get.chrom.state.prop.R
- Supplemental_Code/Code/epigenetics/get.chrom.state.R
- Supplemental_Code/Code/epigenetics/get.cis.coef.R
- Supplemental_Code/Code/epigenetics/get.cis.LOD.R
- Supplemental_Code/Code/epigenetics/get.cond.expr.R
- Supplemental_Code/Code/epigenetics/get.distant.genes.R
- Supplemental_Code/Code/epigenetics/get.files.R
- Supplemental_Code/Code/epigenetics/get.gene.chr.R
- Supplemental_Code/Code/epigenetics/get.gene.expr.R
- Supplemental_Code/Code/epigenetics/get.gene.expr2.R
- Supplemental_Code/Code/epigenetics/get.gene.i.R
- Supplemental_Code/Code/epigenetics/get.gene.info.R
- Supplemental_Code/Code/epigenetics/get.hamming.mat.R
- Supplemental_Code/Code/epigenetics/get.idx.R
- Supplemental_Code/Code/epigenetics/get.island.chrom.R
- Supplemental_Code/Code/epigenetics/get.mean.near.center.R
- Supplemental_Code/Code/epigenetics/get.methyl.by.gene.R
- Supplemental_Code/Code/epigenetics/get.methyl.pos.R
- Supplemental_Code/Code/epigenetics/get.nearest.gene.R
- Supplemental_Code/Code/epigenetics/get.scaled.chrom.mats.R
- Supplemental_Code/Code/epigenetics/get.states.R
- Supplemental_Code/Code/epigenetics/get.states.spec.pos.R
- Supplemental_Code/Code/epigenetics/get_one_geno.R
- Supplemental_Code/Code/epigenetics/list2Matrix.R
- Supplemental_Code/Code/epigenetics/lodToPval.R
- Supplemental_Code/Code/epigenetics/methyl.expression.cor.R
- Supplemental_Code/Code/epigenetics/methylation.vs.state.R
- Supplemental_Code/Code/epigenetics/methylation_expression_window.R
- Supplemental_Code/Code/epigenetics/norm.methyl.by.state.R
- Supplemental_Code/Code/epigenetics/order.strains.R
- Supplemental_Code/Code/epigenetics/pair.matrix.R
- Supplemental_Code/Code/epigenetics/pick.island.R
- Supplemental_Code/Code/epigenetics/plot.best.methyl.cor.R
- Supplemental_Code/Code/epigenetics/plot.centered.mat.R
- Supplemental_Code/Code/epigenetics/plot.centered.vals.R
- Supplemental_Code/Code/epigenetics/plot.chrom.and.methyl.cor.R
- Supplemental_Code/Code/epigenetics/plot.chrom.effects.R
- Supplemental_Code/Code/epigenetics/plot.chrom.effects_by_state.R
- Supplemental_Code/Code/epigenetics/plot.chrom.mat.R
- Supplemental_Code/Code/epigenetics/plot.chrom.rrbs.R
- Supplemental_Code/Code/epigenetics/plot.coef.R
- Supplemental_Code/Code/epigenetics/plot.coef_by_state.R
- Supplemental_Code/Code/epigenetics/plot.comp.stats.R
- Supplemental_Code/Code/epigenetics/plot.eqtl.R
- Supplemental_Code/Code/epigenetics/plot.example.net.R
- Supplemental_Code/Code/epigenetics/plot.expr.and.states.R
- Supplemental_Code/Code/epigenetics/plot.expression.R
- Supplemental_Code/Code/epigenetics/plot.gene.list.stats.R
- Supplemental_Code/Code/epigenetics/plot.gene.with.alt.region.R
- Supplemental_Code/Code/epigenetics/plot.island.cor.R
- Supplemental_Code/Code/epigenetics/plot.island.obj.R
- Supplemental_Code/Code/epigenetics/plot.methyl.mat.R
- Supplemental_Code/Code/epigenetics/plot.methyl.table.R
- Supplemental_Code/Code/epigenetics/plot.one.gene.chromatin.R
- Supplemental_Code/Code/epigenetics/plot.one.gene.genetic.R
- Supplemental_Code/Code/epigenetics/plot.smooth.methyl.table.R
- Supplemental_Code/Code/epigenetics/plot.snp.mat.R
- Supplemental_Code/Code/epigenetics/plot.state.by.position.R
- Supplemental_Code/Code/epigenetics/plot.state.prop.svd.R
- Supplemental_Code/Code/epigenetics/plot.tf.R
- Supplemental_Code/Code/epigenetics/plot_bed.R
- Supplemental_Code/Code/epigenetics/plot_merged_bed.R
- Supplemental_Code/Code/epigenetics/ProcessAllChIPs.R
- Supplemental_Code/Code/epigenetics/ProcessAllRNA.R
- Supplemental_Code/Code/epigenetics/ProcessChIP.R
- Supplemental_Code/Code/epigenetics/quantify.islands.pos.R
- Supplemental_Code/Code/epigenetics/quantify.islands.R
- Supplemental_Code/Code/epigenetics/rename.gene.stats.R
- Supplemental_Code/Code/epigenetics/rf.var.R
- Supplemental_Code/Code/epigenetics/run.rf.R
- Supplemental_Code/Code/epigenetics/run.tuned.rf.R
- Supplemental_Code/Code/epigenetics/rz.transform.R
- Supplemental_Code/Code/epigenetics/snps2tree.R
- Supplemental_Code/Code/epigenetics/sort.data.R
- Supplemental_Code/Code/epigenetics/state.by.position.R
- Supplemental_Code/Code/epigenetics/state.expr.by.position.R
- Supplemental_Code/Code/epigenetics/state.prop.expression.R
- Supplemental_Code/Code/epigenetics/state.prop.v.expression.R
- Supplemental_Code/Code/epigenetics/state.scaled.expression.R
- Supplemental_Code/Code/epigenetics/state.to.count.R
- Supplemental_Code/Code/epigenetics/state.window.expr.R
- Supplemental_Code/Code/epigenetics/state_peak_genes.R
- Supplemental_Code/Code/epigenetics/strain.gene.expr.R
- Supplemental_Code/Code/epigenetics/switch.strand.R
- Supplemental_Code/Code/epigenetics/test_dim_red.R
- Supplemental_Code/Code/epigenetics/tf.enrich.R
- Supplemental_Code/Code/epigenetics/trim.state.mat.R
- Supplemental_Code/Code/epigenetics/tune.maxnodes.R
- Supplemental_Code/Code/epigenetics/weighted.state.correlation.R
- Supplemental_Code/Code/epigenetics/write.enrichment.R
- Supplemental_Code/Code/expression/
- Supplemental_Code/Code/expression/get.cis.coef.R
- Supplemental_Code/Code/expression/get.cond.expr.R
- Supplemental_Code/Code/general/
- Supplemental_Code/Code/general/.DS_Store
- Supplemental_Code/Code/general/add.carriage.returns.R
- Supplemental_Code/Code/general/add.mat.R
- Supplemental_Code/Code/general/add.snps.R
- Supplemental_Code/Code/general/adjust.R
- Supplemental_Code/Code/general/b6.sequence.R
- Supplemental_Code/Code/general/barplot_with_num.R
- Supplemental_Code/Code/general/batch.center.R
- Supplemental_Code/Code/general/bin.sequence.R
- Supplemental_Code/Code/general/bin.vector.R
- Supplemental_Code/Code/general/bin.vector2.R
- Supplemental_Code/Code/general/bin_curve.R
- Supplemental_Code/Code/general/calc.emp.p.R
- Supplemental_Code/Code/general/chunkV.R
- Supplemental_Code/Code/general/colors.from.values.R
- Supplemental_Code/Code/general/consec.pairs.R
- Supplemental_Code/Code/general/consec_pairs.R
- Supplemental_Code/Code/general/darken.R
- Supplemental_Code/Code/general/derrangements.R
- Supplemental_Code/Code/general/draw.rectangle.R
- Supplemental_Code/Code/general/emp.p.df.R
- Supplemental_Code/Code/general/emp.p.R
- Supplemental_Code/Code/general/enrichment.genes.R
- Supplemental_Code/Code/general/flatten.array.R
- Supplemental_Code/Code/general/get.color.R
- Supplemental_Code/Code/general/get.color2.R
- Supplemental_Code/Code/general/get.files.R
- Supplemental_Code/Code/general/get.layout.mat.R
- Supplemental_Code/Code/general/get.nearest.pt.R
- Supplemental_Code/Code/general/get.percentile.R
- Supplemental_Code/Code/general/get.sanger.snps.R
- Supplemental_Code/Code/general/get_interaction_error.R
- Supplemental_Code/Code/general/get_plot_bounds.R
- Supplemental_Code/Code/general/gsea.R
- Supplemental_Code/Code/general/hist_with_points.R
- Supplemental_Code/Code/general/imageWithText.R
- Supplemental_Code/Code/general/imageWithTextColorbar.R
- Supplemental_Code/Code/general/incidence.matrix.R
- Supplemental_Code/Code/general/instant.slope.R
- Supplemental_Code/Code/general/jaccard.ind.R
- Supplemental_Code/Code/general/jaccard.matrix.R
- Supplemental_Code/Code/general/kmeans_cluster_mat.R
- Supplemental_Code/Code/general/lapply_pb.R
- Supplemental_Code/Code/general/layout.with.inset.R
- Supplemental_Code/Code/general/lighten.R
- Supplemental_Code/Code/general/load_libraries.R
- Supplemental_Code/Code/general/match.order.R
- Supplemental_Code/Code/general/mix_colors.R
- Supplemental_Code/Code/general/number2binary.R
- Supplemental_Code/Code/general/pair.matrix.R
- Supplemental_Code/Code/general/plot.decomp.R
- Supplemental_Code/Code/general/plot.enrichment.group.R
- Supplemental_Code/Code/general/plot.enrichment.R
- Supplemental_Code/Code/general/plot.enrichment.vis.R
- Supplemental_Code/Code/general/plot.enrichment.wordcloud.R
- Supplemental_Code/Code/general/plot.grouped.boxes.R
- Supplemental_Code/Code/general/plot.gsea.results.R
- Supplemental_Code/Code/general/plot.haps.R
- Supplemental_Code/Code/general/plot.hexbin.as.plot.R
- Supplemental_Code/Code/general/plot.hexbin.R
- Supplemental_Code/Code/general/plot.poly.xy.R
- Supplemental_Code/Code/general/plot.text.R
- Supplemental_Code/Code/general/plot.two.y.axes.R
- Supplemental_Code/Code/general/plot.with.model.R
- Supplemental_Code/Code/general/plotVenn.R
- Supplemental_Code/Code/general/plot_bipartite.R
- Supplemental_Code/Code/general/plot_gsea.R
- Supplemental_Code/Code/general/plot_in_bins.R
- Supplemental_Code/Code/general/plot_lines.R
- Supplemental_Code/Code/general/plot_mean_conf.R
- Supplemental_Code/Code/general/qqunif.plot.R
- Supplemental_Code/Code/general/rankZ.R
- Supplemental_Code/Code/general/read.gmt.R
- Supplemental_Code/Code/general/report.progress.R
- Supplemental_Code/Code/general/save.periodically.R
- Supplemental_Code/Code/general/scale.between.vals.R
- Supplemental_Code/Code/general/segment.region.R
- Supplemental_Code/Code/general/segment_region.R
- Supplemental_Code/Code/general/set_to_list.R
- Supplemental_Code/Code/general/silhouette_coef.R
- Supplemental_Code/Code/general/sliding.window.el.R
- Supplemental_Code/Code/general/slope.R
- Supplemental_Code/Code/general/ssq.mat.R
- Supplemental_Code/Code/general/test.pam.k.R
- __MACOSX/
- __MACOSX/Supplemental_Code/
- __MACOSX/Supplemental_Code/._.DS_Store
- __MACOSX/Supplemental_Code/._1.Analysis
- __MACOSX/Supplemental_Code/._Code
- __MACOSX/Supplemental_Code/1.Analysis/
- __MACOSX/Supplemental_Code/1.Analysis/._.DS_Store
- __MACOSX/Supplemental_Code/1.Analysis/._0.Full_chromhmm_test.Rmd
- __MACOSX/Supplemental_Code/1.Analysis/._1.0_Setup_bamfiles.Rmd
- __MACOSX/Supplemental_Code/1.Analysis/._1.1_DO_eQTL.Rmd
- __MACOSX/Supplemental_Code/1.Analysis/._1.1_Expression.Rmd
- __MACOSX/Supplemental_Code/1.Analysis/._1.1_Inbred_Strain_Expression.Rmd
- __MACOSX/Supplemental_Code/1.Analysis/._1.1_Parse_Enhancers.Rmd
- __MACOSX/Supplemental_Code/1.Analysis/._1.1_Parse_Oreganno.Rmd
- __MACOSX/Supplemental_Code/1.Analysis/._1.3_Compare_ChromHMM_States.Rmd
- __MACOSX/Supplemental_Code/1.Analysis/._1.4_Chromatin_States_and_Expression.Rmd
- __MACOSX/Supplemental_Code/1.Analysis/._1.5_Compare_State_Abundance.Rmd
- __MACOSX/Supplemental_Code/1.Analysis/._2.0_chromaprobs_setup.Rmd
- __MACOSX/Supplemental_Code/1.Analysis/._2.1_chromaprobs.Rmd
- __MACOSX/Supplemental_Code/1.Analysis/._2.1_chromaprobs_by_state.Rmd
- __MACOSX/Supplemental_Code/1.Analysis/._2.2_chromaprobs_analysis.Rmd
- __MACOSX/Supplemental_Code/1.Analysis/._2.3_TSS_enhancer_states.Rmd
- __MACOSX/Supplemental_Code/1.Analysis/._2.4_eQTL.Rmd
- __MACOSX/Supplemental_Code/1.Analysis/._3.0_RRBS.Rmd
- __MACOSX/Supplemental_Code/1.Analysis/._3.1.1_RRBS_Analysis.Rmd
- __MACOSX/Supplemental_Code/1.Analysis/._3.1.2_RRBS_and_Chromatin.Rmd
- __MACOSX/Supplemental_Code/1.Analysis/._3.1_RRBS_expression.Rmd
- __MACOSX/Supplemental_Code/1.Analysis/._3.2_Impute_RRBS.Rmd
- __MACOSX/Supplemental_Code/1.Analysis/._4.0_Impute_SNPs.Rmd
- __MACOSX/Supplemental_Code/1.Analysis/._4.1_Overlay_Imputed_R2.Rmd
- __MACOSX/Supplemental_Code/1.Analysis/._4.1_Overlay_Imputed_R2_by_state.Rmd
- __MACOSX/Supplemental_Code/1.Analysis/._4.1_State_Transitions.Rmd
[truncated: 133 more entries]
