# Supplementary material for: Variation in histone configurations correlates with gene expression across nine inbred strains of mice
Source: Genome Res. 2023 Jun;33(6):857–71. doi: 10.1101/gr.277467.122 (PMC10519406; doi:10.1101/gr.277467.122)
Supplement: Supplement 1 [file Supplemental_Code.zip › Supplemental_Code/1.Analysis/1.1_Parse_Enhancers.Rmd]

---
title: "Parse Liver Enhancers"
author: Anna L Tyler
date: '`r format(Sys.Date(), "%B %d, %Y")`'
output: 
  html_document:
    code_folding: hide
    collapsed: no
    toc: yes
    toc_float: yes
---

The purpose of this workflow is to parse the liver enhancer bed file 
for enrichment analysis of ChromHMM states.

We started by downloading the Oreganno files from [UCSC](http://genome.ucsc.edu/cgi-bin/hgTables)
Select Mouse assembly mm10
Select Expression and regulation
Select Chromatin State
Select cHMM liver P0 (encode3RenChromHmmLiverP0)
Download the bed file associated with this track and name it liver_chrom.bed

It includes different types of enhancers, some with non-signiticant
associations with gene expression. Here we parse the bed file to 
create one file for each type of enhancer. We will look at each of 
these separately.


```{r download_files}
reg.dir <- here("Data", "regulatory_annot")
reg.bed <- read.table(file.path(reg.dir, "liver_chrom.bed"), header = FALSE,
stringsAsFactors = FALSE)

#identify all unique types of enhancers
u_chrom <- unique(reg.bed[,4])

#create separate bed files for each
chrom.bed <- lapply(u_chrom, function(x) reg.bed[which(reg.bed[,4] == x),])

#write out the bed files, compress them, and move them to the mm10 folder 
for(i in 1:length(chrom.bed)){
    filename <- file.path(reg.dir, paste0("Liver_", u_chrom[i], ".bed"))
    write.table(chrom.bed[[i]], filename, quote = FALSE, sep = "\t",
    row.names = FALSE, col.names = FALSE)

    compress.line <- paste("gzip", filename)
    system(compress.line)

    move.line <- paste("mv", paste0(filename, ".gz"), here("Data", "mm10"))
    system(move.line)

}

#also write the full set of enhancers to the mm10 folder
orig.file <- file.path(reg.dir, "liver_chrom.bed")
compress.line <- paste("gzip", orig.file)
system(compress.line)

move.line <- paste("mv", paste0(orig.file, ".gz"), here("Data", "mm10"))
system(move.line)


```
