# Supplementary material for: Variation in histone configurations correlates with gene expression across nine inbred strains of mice
Source: Genome Res. 2023 Jun;33(6):857–71. doi: 10.1101/gr.277467.122 (PMC10519406; doi:10.1101/gr.277467.122)
Supplement: Supplement 1 [file Supplemental_Code.zip › Supplemental_Code/1.Analysis/1.1_Parse_Oreganno.Rmd]

---
title: "Parse OregAnno"
author: Anna L Tyler
date: '`r format(Sys.Date(), "%B %d, %Y")`'
output: 
  html_document:
    code_folding: hide
    collapsed: no
    toc: yes
    toc_float: yes
---

The purpose of this workflow is to parse the oreganno bed file and attribute file
to create separate bed files for enrichment analysis of ChromHMM states.

We started by downloading the Oreganno files from [UCSC](http://genome.ucsc.edu/cgi-bin/hgTables)
Select Mouse assembly mm10
Select Expression and regulation
Select ORegAnno
Download each of the three files associated with this track into Data/regulatory_annot.


```{r download_files}
oreganno.dir <- here("Data", "regulatory_annot")
reg.bed <- read.table(file.path(oreganno.dir, "oreganno.bed"), header = FALSE,
stringsAsFactors = FALSE)

reg.attr <- read.table(file.path(oreganno.dir, "oreganno_attr.bed"), header = FALSE,
stringsAsFactors = FALSE, sep = "\t")

u_factors <- unique(reg.attr[,2])

tfbs.locale <- which(reg.attr[,2] == "TFbs")
tfbs.id <- reg.attr[tfbs.locale,1]

#find tfbs in the bed file
tfbs.idx <- which(reg.bed[,5] %in% tfbs.id)
tfbs.bed <- reg.bed[tfbs.idx,2:ncol(reg.bed)]
write.table(tfbs.bed, file.path(oreganno.dir, "TFbs.bed"), quote = FALSE, sep = "\t",
row.names = FALSE, col.names = FALSE)

compress.line <- paste("gzip", file.path(oreganno.dir, "TFbs.bed"))
system(compress.line)

move.line <- paste("mv", file.path(oreganno.dir, "TFbs.bed.gz"), here("Data", "mm10"))
system(move.line)
```
