# Supplementary material for: Variation in histone configurations correlates with gene expression across nine inbred strains of mice
Source: Genome Res. 2023 Jun;33(6):857–71. doi: 10.1101/gr.277467.122 (PMC10519406; doi:10.1101/gr.277467.122)
Supplement: Supplement 1 [file Supplemental_Code.zip › Supplemental_Code/1.Analysis/2.0_chromaprobs_setup.Rmd]

---
title: "Map chromatin to genotype"
author: Anna L Tyler
date: '`r format(Sys.Date(), "%B %d, %Y")`'
output: 
  html_document:
    code_folding: hide
    collapsed: no
    toc: yes
    toc_float: yes
---


The purpose of this workflow is to set up data files for imputing chromatin 
states onto the DO mice. I ran into memory problems when reading in all 
data. This workflow attempts to pare down some of the memory requirements.

We prepare the following files:

1. Gene expression matrix for DO mice
    * DO_Expression.RDS
2. Genoprobs containing only the markers nearest to transcripts.
    * transcript.haplotypes.RDS
  
```{r load_libraries, message = FALSE, warning = FALSE, error = FALSE}
args <- commandArgs(trailingOnly=T)
num.states <- as.numeric(args[1])

if(is.na(num.states)){num.states = 10}

needed.packages <- c("here")
for(i in 1:length(needed.packages)){library(needed.packages[i], character.only = TRUE)}
is.interactive = FALSE
#is.interactive = TRUE
```

```{r source_code}
all.code.dir <- list.files(here("Code"), full.names = TRUE)
for(i in 1:length(all.code.dir)){
	all.fun <- list.files(all.code.dir[i], full.names = TRUE)
	for(j in 1:length(all.fun)){source(all.fun[j])}
}
```

Load chromatin data.

```{r chrom_data}
chrom.dir <- paste0(num.states, "_states_C")
chrom.file <- paste0("Chromatin_States_", num.states, "_full_gene_1000.RData")
chrom.states <- readRDS(here("Results", "ChromHMM", chrom.dir, chrom.file))
results.dir <- here("Results", "ChromHMM", paste0(num.states, "_states_C"))
```

Load the DO data. We will be using the genoprobs object for our mapping.

```{r load_do_data}
all.var <- ls()
data.loaded <- as.logical(length(which(all.var == "dataset.expr")))
if(!data.loaded){
  do.data <- load(here("Data", "DOQTL", "Svenson_DO850_for_eQTL_viewer_v9.RData"))
}
rz.expr <- dataset.mrna$data$rz
covar <- dataset.mrna$covar.matrix
expr.data <- list("expr" = rz.expr, "covar" = covar)
saveRDS(expr.data, here("Data", "DOQTL", "DO_Expression.RDS"))
```

For each transcript in the chromatin data, identify the haplotypes at the 
nearest marker.

```{r nearest_marker}
transcript.info <- readRDS(here("Data", "RNASeq", "RNASeq_gene_info.RData"))
marker.coords <- lapply(genoprobs, function(x) as.numeric(sapply(strsplit(dimnames(x)[[3]], "_"), function(y) y[2])))
common.ind <- intersect(rownames(rz.expr), rownames(genoprobs[[1]]))
#use only individuals for which we have RNA-Seq data
geno.ind.locale <- match(common.ind, rownames(genoprobs[[1]])) 
expr.ind.locale <- match(common.ind, rownames(rz.expr))

get_haplotypes <- function(gene.id){
  gene.locale <- which(transcript.info[,"ensembl_gene_id"] == gene.id)[1]
  if(length(gene.locale) == 0){return(NA)}
  gene.chr <- transcript.info[gene.locale,"chromosome_name"]
  gene.start <- transcript.info[gene.locale, "start_position"]
  chr.locale <- which(names(marker.coords) == gene.chr)
  if(length(chr.locale) == 0){return(NA)}
  nearest.idx <- get.nearest.pt(marker.coords[[chr.locale]], gene.start)
  transcript.haps <- genoprobs[[chr.locale]][geno.ind.locale,,nearest.idx,drop=FALSE]
  return(transcript.haps)
}

trans.hap.file <- here("Data", "DOQTL", "transcript.haplotypes.RDS")
if(!file.exists(trans.hap.file)){
  transcript.haplotypes <- lapply(names(chrom.states), get_haplotypes)
  names(transcript.haplotypes) <- names(chrom.states)
  saveRDS(transcript.haplotypes, trans.hap.file)
}else{
  transcript.haplotypes  <- readRDS(trans.hap.file)
}
```

Expand the chromatin matrices to three dimensions, so each state
is listed as present/absent.

```{r expand_chrom}

expand_chrom <- function(chrom.mat, num.states){
  if(length(chrom.mat) == 1){return(NA)}

  chrom.array <- array(0, dim = c(ncol(chrom.mat), num.states, nrow(chrom.mat)))
  rownames(chrom.array) <- colnames(chrom.mat)
  colnames(chrom.array) <- 1:num.states
  dimnames(chrom.array)[[3]] <- rownames(chrom.mat)

  for(i in 1:num.states){
    new.state <- matrix(0, nrow = nrow(chrom.mat), ncol = ncol(chrom.mat))
    state.pres <- which(chrom.mat == i)
    new.state[state.pres] <- 1
    chrom.array[,i,] <- t(new.state)
  }

  return(chrom.array)
}

expanded.chrom.file <- file.path(results.dir, "Expanded_Chromatin.RDS")
exp.chrom <- lapply_pb(chrom.states, function(x) expand_chrom(x, num.states))
saveRDS(exp.chrom, expanded.chrom.file)
```
