# Supplementary material for: Variation in histone configurations correlates with gene expression across nine inbred strains of mice
Source: Genome Res. 2023 Jun;33(6):857–71. doi: 10.1101/gr.277467.122 (PMC10519406; doi:10.1101/gr.277467.122)
Supplement: Supplement 1 [file Supplemental_Code.zip › Supplemental_Code/1.Analysis/2.3_TSS_enhancer_states.Rmd]

---
title: "TSS enhancer states"
author: Anna L Tyler
date: '`r format(Sys.Date(), "%B %d, %Y")`'
output: 
  html_document:
    code_folding: hide
    collapsed: no
    toc: yes
    toc_float: yes
---

## Introduction

The purpose of this workflow is to look at the genes that have 
differential states across strains at the TSS. 

Here we look at which states are represented at the TSS, and 
which genes have variation there.

We look for genes for which all strains have a single state at
the TSS, and genes for which two states are represented across 
the strains. 

We count the number of genes with each state combination at the TSS.
We calculate functional enrichments for each group of genes.
And we look at expression patterns for each group of genes.
  
```{r load_libraries, message = FALSE, warning = FALSE, error = FALSE}
library(here);library(gprofiler2);library(pheatmap);library(fgsea)
```

```{r set_param}
library(here)
param <- read.delim(here("Data", "support_files", "param.txt"), header = FALSE, 
    stringsAsFactors = FALSE, row.names = 1)
num.states = as.numeric(param["num_states",])

is.interactive = FALSE
#is.interactive = TRUE
form.states <- paste0(num.states, "_states_C")
data.dir <- here("Data", "ChromHMM", form.states)
results.dir <- here("Results", "ChromHMM", form.states)
```

```{r load_code}
all.code.dir <- list.files(here("Code"), full.names = TRUE)
for(i in 1:length(all.code.dir)){
	all.fun <- list.files(all.code.dir[i], full.names = TRUE)
	for(j in 1:length(all.fun)){source(all.fun[j])}
}
```

## Load data

```{r load_data}
transcript.info <- readRDS(here("Data", "RNASeq", "RNASeq_gene_info.RData"))
chrom.mats <- readRDS(file.path(results.dir, "Chromatin.States.Gene.Coords.RDS"))
#chrom.mats <- readRDS(file.path(results.dir, "Chromatin_States_9_full_gene_1000.RData"))
```

```{r load_expression}
transformed.data.file <- here("Data", "RNASeq", "StrainsEffCts9_vst.RDS")
#expr <- readRDS(transformed.data.file)
expr <- readRDS(here("Data","RNASeq", "Strain_Mean_C_Expression.RData"))

transcript.info.file <- here("Data", "RNASeq", "RNASeq_gene_info.RData")
transcript.info <- readRDS(transcript.info.file)
col.table <- as.matrix(read.table(here("Data", "support_files", "strain.color.table.txt"), 
    sep = "\t", comment.char = "%", stringsAsFactors = FALSE))
```

Find the states at the TSS of each transcript

```{r tss_states}
get_tss_states <- function(chrom.mat){
    if(length(chrom.mat) == 1){return(rep(NA, 9))}
    tss.idx <- get.nearest.pt(as.numeric(rownames(chrom.mat)), 0)
    return(chrom.mat[tss.idx,,drop=FALSE])
}

tss.states <- t(sapply(chrom.mats, get_tss_states))
colnames(tss.states) <- colnames(chrom.mats[[1]])

#tally which states are present there
state.counts <- t(apply(tss.states, 1, 
    function(y) sapply(1:num.states, function(x) length(which(y == x)))))
colnames(state.counts) <- 1:num.states

#find all the genes with variation
var.genes <- which(apply(state.counts, 1, function(x) length(which(x != 0)) > 1))
```

## Enrichment of state genes across strains {.tabset .tabset-fade .tabset-pills}

```{r state_strain_enrich, results = "asis", fig.height = 6, fig.width = 6}
#this code looks at functional enrichment for genes marked with each
#state across the strains
state.enrich.file <- file.path(results.dir, "Enrichment.by.State.and.Strain.RDS")
if(!file.exists(state.enrich.file)){
st.enrich <- vector(mode = "list", length = ncol(state.counts))
names(st.enrich) <- 1:num.states
    for(st in 1:num.states){
        if(is.interactive){print(st)}
        st.genes <- apply(tss.states, 2, function(x) which(x == st))
        st.enrich[[st]] <- lapply(st.genes, function(x) gost(names(x), organism = "mmusculus",
        sources = c("GO", "REACTOME", "KEGG")))
    }
    saveRDS(st.enrich, state.enrich.file)
}else{
    st.enrich <- readRDS(state.enrich.file)
    #pdf("~/Desktop/enrichment16.pdf")
    for(st in 1:num.states){
        cat("### State", st, "\n")
        plot.enrichment.group(st.enrich[[st]], max.term.size = 2000,
        sort.by = "p_value")
        cat("\n\n")
    }
    #dev.off()
}

```

## State counts

There are `r length(var.genes)` out of `r nrow(state.counts)` total genes
with variation at the TSS. The figure below shows genes in rows and states
in columns. Each cell contains the number of strains that had each state
at the TSS for that gene. State 7 is the most abundant state at the TSS
even for genes with variation at this position. State 1 is the next most
abundant.

```{r tss_var, fig.width = 6, fig.height = 7}
pheatmap(state.counts, show_rownames = FALSE)
```

The figure below shows which states tend to co-occur at the 
TSS. Most of the states are negatively correlated with each
other. State 7 tends to co-occur with state 8, but is very 
negatively correlated with state 1. 

States 1, 2, and 3, all negative states, tend to co-occur,
and states 4 and 5 tend to co-occur.

```{r state_pairs, fig.width = 6, fig.height = 6}
cor.mat <- state.counts
cor.mat[which(state.counts > 0)] <- 1
state_pairs <- pair.matrix(1:num.states, self.pairs = TRUE)
pair.names <- apply(state_pairs, 1, function(x) paste(x, collapse = "_"))

all.pair.co.occur <- vector(mode = "list", length = nrow(state_pairs))
names(all.pair.co.occur) <- pair.names
pair.cor <- matrix(NA, nrow = num.states, ncol = num.states)
rownames(pair.cor) <- colnames(pair.cor) <- 1:num.states
paired.tss.expr <- vector(mode = "list", length = nrow(state_pairs))
names(paired.tss.expr) <- pair.names
for(i in 1:nrow(state_pairs)){
    state1 <- state_pairs[i,1]
    state2 <- state_pairs[i,2]
    
    if(state1 == state2){
        state1.locale <- state2.locale <- which(state.counts[,state1] == ncol(tss.states))
    }else{
        state1.locale <- which(cor.mat[,state1] > 0)
        state2.locale <- which(cor.mat[,state2] > 0)
    }
    both.together <- intersect(state1.locale, state2.locale)
    if(length(both.together) > 0){
        group.genes <- rownames(cor.mat)[both.together]
        all.pair.co.occur[[i]] <- group.genes
    
        #get expression for these genes
        expr.locale <- match(group.genes, names(expr))
        has.expr <- which(sapply(expr[expr.locale], length) == 9)
        group.expr <- t(sapply(has.expr, function(x) expr[[expr.locale[x]]]))
        rownames(group.expr) <- group.genes[has.expr]
        #divide expression based on TSS state
        group.tss <- tss.states[c(match(rownames(group.expr), rownames(tss.states))),,drop = FALSE]
        
        #plot(as.vector(group.expr)~as.factor(as.vector(group.tss)), xlab = "State", ylab = "Expression", main = paste("State", state1, "and State", state2))

        paired.tss.expr[[i]] <- list("TSS_states" = group.tss, "Group_Expr" = group.expr)
    }
    #calculate correlation of two states
    state1.freq <- length(state1.locale)/nrow(cor.mat)
    state2.freq <- length(state2.locale)/nrow(cor.mat)
    if(state1 != state2){
        both.freq <- length(both.together)/nrow(cor.mat)
        cof.rate <- both.freq - (state1.freq*state2.freq)
        pair.cor[state1, state2] <- cof.rate
        pair.cor[state2, state1] <- cof.rate
    }else{
        pair.cor[state1, state2] <- state1.freq
    }
}

if(is.interactive){quartz()}
#with individual state frequencies
imageWithText(signif(pair.cor,2), split.at.vals = TRUE, 
    col.scale = c("blue", "brown"), grad.dir = "ends")

#save all.pair.co.occur so we can acess it elsewhere
saveRDS(all.pair.co.occur, file.path(results.dir, "TSS_State_Pairs.RDS"))

#Without individual frequencies
diag(pair.cor) <- NA
imageWithText(signif(pair.cor,2), split.at.vals = TRUE, 
    col.scale = c("blue", "brown"), grad.dir = "ends", col.text.rotation = 0)
```


```{r classify_var, fig.height = 10, fig.width = 4}
state.pair.count <- sapply(all.pair.co.occur, length)
pair.count.order <- order(state.pair.count)
if(is.interactive){quartz()}
barplot(state.pair.count[pair.count.order], las = 2, horiz = TRUE, cex.names = 1)
```

## Chromatin State at TSS and Gene Expression {.tabset .tabset-fade .tabset-pills}

We looked at the effect of the chromatin state right at the TSS and gene
expression. This is a littl different than the other effects of gene
expression we've looked at. Here we first identified the genes for which
different strains had either of two states at the TSS. We then divided
the expression for the strains with the first state at the TSS, and the
strains with the second state at the TSS. The boxplots show overall 
differences in expression for the strains with each given state at the 
TSS.

The figure below shows the expression of all genes across all strains
based on the state present at the TSS. Genes with state 7 at the TSS
have the highest expression overall.

```{r expr_overall}
matched.expr <- expr[match(rownames(tss.states), names(expr))]
has.expr <- which(sapply(matched.expr, length) == 9)
sub.expr <- t(sapply(has.expr, function(x) matched.expr[[x]]))
rownames(sub.expr) <- names(matched.expr)[has.expr]
sub.tss <- tss.states[match(rownames(sub.expr), rownames(tss.states)),]
expr.vector <- unlist(sub.expr)
tss.vector <- unlist(sub.tss)
expr.by.tss <- lapply(1:num.states, function(x) expr.vector[which(tss.vector == x)])
boxplot(expr.by.tss)
expr.mean <- median(sub.expr, na.rm = TRUE)
abline(h = expr.mean)
```


```{r plot_expr, results = "asis"}
cat("### All Single States\n")
single.locale <- which(apply(state_pairs, 1, function(x) length(unique(x))) == 1)
if(is.interactive){quartz()}
single.state.expr <- lapply(paired.tss.expr[single.locale], function(x) x[[2]])
boxplot(single.state.expr, las = 2)
abline(h = median(unlist(paired.tss.expr[single.locale])))
cat("\n\n")
```


## Chromatin State Enrichment {.tabset .tabset-fade .tabset-pills}

We looked at functional enrichments for genes with each pair of states
present at the TSS.

Some of these genes have more than two states at the TSS, so the 
groups are overlapping somewhat, but using more categories was 
a bit too disorganized.

Creyghton et al. 2010 found that although H3K4me1 marks cell type-specific
enhancers, it marks all enhancers whether they are poised or active. They
showed that the presence of H3K27ac distinguishes active enhancers 
(H3K27ac present) from poised (H3K27ac absent). They suggested that the pattern
of these enhancer states could give us clues as to the developmental potential 
of a cell, or its potential to respond to stimuli.

Can we use this information to look at enhancer patterns across the strains
to see which strains could potentially respond to, or are responding to a stimulus,
with inflammation, for example?

Let's think about a case study gene: Irf5. This gene is associated with cytokine
response. CAST and PWK have marks of a poised enhancer at the TSS, while the 
other strains have marks associated with active enhancers. Does this mean that
Irf5 has the potential to be expressed in CAST and PWK with the right stimulus,
but currently is not, whereas the other strains are all expressing that gene without
any stimulus?

What are the enrichments of genes for which some strains have poised enhancers (3, 4, 8),
and others have active enhancers (5,6,7) at the TSS?

```{r state_enrichment}
enrich.file <- file.path(results.dir, "State_Pair_Enrichment.RDS")

if(!file.exists(enrich.file)){
    state_enrich <- vector(mode = "list", length = length(all.pair.co.occur))
    names(state_enrich) <- names(all.pair.co.occur)
    for(i in 1:length(all.pair.co.occur)){
        if(length(all.pair.co.occur[[i]]) > 0){
            enrichment <- gost(all.pair.co.occur[[i]], organism = "mmusculus", sources = "GO")
            if(!is.null(enrichment)){
                state_enrich[[i]] <- enrichment
            }
        }
    }
    saveRDS(state_enrich, enrich.file)
}else{
    state_enrich <- readRDS(enrich.file)
}
```


```{r plot_enrichment, results = "asis", warning = FALSE, message = FALSE, fig.width = 8, fig.height = 6}
for(i in 1:length(state_enrich)){
    if(length(state_enrich[[i]]) > 0){
        if(is.interactive){quartz()}
        cat("###", names(state_enrich[i]), "\n")
        #plot.enrichment(state_enrich[[i]], 30, plot.label = paste(names(state_enrich)[i], length(all.pair.co.occur[[i]]), "genes"))
        par(mfrow = c(1,2))
        plot.enrichment.wordcloud(enrichment = state_enrich[[i]], 10,
         max.term.size = 2000)
        mtext(paste0("State ", names(all.pair.co.occur)[i], ": ", 
        length(all.pair.co.occur[[i]]), " genes"), side = 3, outer = TRUE,
        line = -2.5)
        cat("\n\n")
    }
}

state_gene_names <- lapply(all.pair.co.occur, 
    function(x) transcript.info[match(x, 
    transcript.info[,"ensembl_gene_id"]),"external_gene_name"])
```

## Group Enrichment

```{r group_enrich, fig.height = 15, fig.width = 9}
#pdf("~/Desktop/group_enrich.pdf", width = 15, height = 25)
has.enrich <- which(sapply(state_enrich, length) > 0)
test <- plot.enrichment.group(state_enrich[has.enrich], transformation = "sqrt")
#dev.off() 

pdf(file.path(results.dir, "TSS_Enrichment_Projections.pdf"), height = 15, width = 15)
plot_bipartite(test)
dev.off()
```

```{r test, eval = FALSE}
state_gene_names$"7_15"


states <- "7_15"
states <- "15_15"

if(is.interactive){quartz()}
pair.locale <- which(names(state_enrich) == states)
plot.enrichment(state_enrich[[pair.locale]], 30, 
    plot.label = paste(names(state_enrich)[pair.locale], 
    length(all.pair.co.occur[[pair.locale]]), "genes"),
    max.term.size = 2000)

par(mfrow = c(1,2))
plot.enrichment.wordcloud(enrichment = state_enrich[[i]], 10)

gene.name = "Rdh16f1"
id <- transcript.info[which(transcript.info[,"external_gene_name"] == gene.name)[1],"ensembl_gene_id"]
id.locale <- which(names(chrom.mats) == id)
get_tss_states(chrom.mats[[id.locale]])
```


Use the shiny chromatin viewer to see examples.


## Intragenic states {.tabset .tabset-fade .tabset-pills}

Most of the states (1, 2, 3, 7, 8, and 9) have their strongest effects
at the TSS, which is easy to isolate. However, states, 4, 5, and 6 
have their primary effects in the intragenic region. It would be 
interesting to look at genes that specifically have these states intragenically,
but I'm not sure how to do that. I am going to test some code here.

```{r intragenic, results = "asis", fig.height = 8, fig.width = 7, eval = FALSE}
get_intragenic_state_count <- function(chrom.mat, state){
    if(length(chrom.mat) == 1){return(rep(NA, 9))}
    intragenic.idx <- intersect(which(as.numeric(rownames(chrom.mat)) > 0), which(as.numeric(rownames(chrom.mat)) < 1))
    intra.chrom <- chrom.mat[intragenic.idx,,drop=FALSE]
    state.idx <- lapply(1:ncol(intra.chrom), function(x) which(intra.chrom[,x] == state))
    state.count <- sapply(state.idx, length)/nrow(intra.chrom)
    return(state.count)
}

min.prop <- 0.1

for(state in 4:6){
    cat(paste("### State", state, "Intragenic Enrichment\n"))
    intragenic.prop <- t(sapply(chrom.mats, function(x) get_intragenic_state_count(x, state)))
    colnames(intragenic.prop) <- colnames(chrom.mats[[1]])

    no.state <- lapply(1:ncol(intragenic.prop), function(x) which(intragenic.prop[,x] == 0))
    names(no.state) <- colnames(intragenic.prop)
    some.state <- lapply(1:ncol(intragenic.prop), function(x) which(intragenic.prop[,x] > min.prop))
    names(some.state) <- colnames(intragenic.prop)

    state.no.enrich.file <- file.path(results.dir, paste0("State_", state, "_intragenic_enrichment_none.RDS"))
    if(!file.exists(state.no.enrich.file)){
        no.enrich <- lapply(no.state, 
            function(x) gost(rownames(intragenic.prop)[x], organism = "mmusculus", 
            sources = c("GO", "KEGG", "REACTOME")))
        saveRDS(no.enrich, state.no.enrich.file)
    }else{
    no.enrich <- readRDS(state.no.enrich.file)
    }

    state.some.enrich.file <- file.path(results.dir, paste0("State_", state, "_intragenic_enrichment_some.RDS"))
    if(!file.exists(state.some.enrich.file)){
        some.enrich <- lapply(some.state, 
            function(x) gost(rownames(intragenic.prop)[x], organism = "mmusculus", 
            sources = c("GO", "KEGG", "REACTOME")))
        saveRDS(some.enrich, state.some.enrich.file)
    }else{
    some.enrich <- readRDS(state.some.enrich.file)
    }

    if(is.interactive){quartz()}
    plot.enrichment.group(some.enrich, max.term.size = 2000, n.terms = 30, 
    plot.label = paste("Enrichment of genes with some intragenic state", state))

    if(is.interactive){quartz()}
    plot.enrichment.group(no.enrich, max.term.size = 2000, n.terms = 30,
    plot.label = paste("Enrichment of genes with no intragenic state", state))

    some.strains <- which(apply(intragenic.prop, 1, function(x) length(which(x == 0)) > 0 && length(which(x > 0)) > 0))
    enrich <- gost(rownames(intragenic.prop)[some.strains], organism = "mmusculus",
    sources = c("GO", "KEGG", "REACTOME"))
    if(is.interactive){quartz()}
    par(mfrow = c(1,2))
    plot.enrichment.wordcloud(enrich, num.terms = 30)
    mtext(paste("Enrichment of genes with state", state, "in some strains and not others"),
    side = 3, outer = TRUE, line = -2.5)
    cat("\n\n")
}
```
