# Supplementary material for: Variation in histone configurations correlates with gene expression across nine inbred strains of mice
Source: Genome Res. 2023 Jun;33(6):857–71. doi: 10.1101/gr.277467.122 (PMC10519406; doi:10.1101/gr.277467.122)
Supplement: Supplement 1 [file Supplemental_Code.zip › Supplemental_Code/1.Analysis/2.4_eQTL.Rmd]

---
title: "Full eQTL"
author: Anna L Tyler
date: '`r format(Sys.Date(), "%B %d, %Y")`'
output: 
  html_document:
    code_folding: hide
    collapsed: no
    toc: yes
    toc_float: yes
---

## Introduction

The purpose of this workflow is to perform the full eQTL scan in the DO
liver data. This will enable us to investigate whether transcripts with 
trans eQTL are enriched in our set of genes with a mismatch between the
genetic eQTL and the chromatin eQTL.

Load libraries.

```{r load_libraries}
library(here);library(qtl2);library(parallel)
```

Load data.

```{r load_data}
do.data <- load(here("Data", "DOQTL", "Svenson_DO850_for_eQTL_viewer_v9.RData"))
expr <- dataset.mrna$data$rz
covar <- dataset.mrna$covar.matrix
```

Run the eQTL scan.

```{r run_eqtl}
n.cores <- detectCores() - 1
scan1.file <- here("Results", "eQTL", "Full.Transcriptome.RDS")
if(!file.exists(scan1.file)){
  #scan1.result <- scan1(genoprobs, expr, kinship = K, addcovar = covar, cores = n.cores)
  scan1.result <- scan1(genoprobs, expr, addcovar = covar, cores = n.cores)
  saveRDS(scan1.result, scan1.file)
}else{
  scan1.result <- readRDS(scan1.file)
}
```

Detect transcripts with trans eQTL. Because this data set includes 
early DO generations, even 10 Mb does not get outside of some big 
eQTL, so we will only look for trans eQTL on chromsomes other than 
the one encoding the transcript.

```{r trans_eQTL}
lod.thresh = 6
check.same.chr <- FALSE
Mb.buffer = 10 #miminum distance of a trans effect
annots <- dataset.mrna$annot.mrna
scan1.markers <- rownames(scan1.result)
scan1.chr <- sapply(strsplit(scan1.markers, "_"), function(x) x[1])
scan1.pos <- sapply(strsplit(scan1.markers, "_"), function(x) x[2])

trans.locus.file <- here("Results", "eQTL", "Trans.eQTL.RDS")

if(!file.exists(trans.locus.file)){
  trans.loci <- vector(mode = "list", length = nrow(annots))
  names(trans.loci) <- annots[,1]

  for(i in 1:ncol(scan1.result)){
    if(max(scan1.result[,i]) < lod.thresh){next()}
    #plot(scan1.result, i, map = map)
    id <- annots[i,1]
    chr <- annots[i,3]
    gene.start <- annots[i,4]
    gene.end <- annots[i,5]
    nearest.marker <- annots[i,8]
    if(!is.na(nearest.marker)){
      cis.lod <- scan1.result[nearest.marker,i]
    }else{
      cis.lod <- "X"
    }

    #check for trans loci on other chromosomes
    not.chr.locale <- which(scan1.chr != chr)
    not.chr.lod <- scan1.result[not.chr.locale,i]
    not.chr.hits <- which(not.chr.lod > lod.thresh)

    if(length(not.chr.hits) > 0){
      not.chr.trans <- scan1.result[not.chr.locale[not.chr.hits],i]
    }else{
      not.chr.trans <- NULL
    }

    if(check.same.chr){
      #check for trans loci on the same chromsome
      chr.locale <- which(scan1.chr == chr)
      chr.pos <- as.numeric(scan1.pos[chr.locale])/1e6
      upstream <- which(chr.pos < (gene.start - Mb.buffer))
      if(length(upstream) > 0){
        up.chr.hits <- which(scan1.result[chr.locale[upstream],i] > lod.thresh)
        up.chr.trans <- scan1.result[chr.locale[upstream[up.chr.hits]],i]
      }else{
        up.chr.trans <- NULL
      }

      downstream <- which(chr.pos > (gene.start + Mb.buffer))
      if(length(downstream) > 0){
        down.chr.hits <- which(scan1.result[chr.locale[downstream],i] > lod.thresh)
        down.chr.trans <- scan1.result[chr.locale[downstream[down.chr.hits]],i]
      }else{
        down.chr.trans <- NULL
      }
      all.trans.loci <- c(not.chr.trans, up.chr.trans, down.chr.trans)
    }else{
      all.trans.loci <- not.chr.trans
    }

    result <- list("cis.LOD" = cis.lod, "trans.LOD" = all.trans.loci)
    trans.loci[[i]] <- result
  }
  saveRDS(trans.loci, trans.locus.file)
}
```

Do a bit of analysis.

```{r rel_strength}
compare.lod <- function(locus.results){
  cis.lod <- NA; max.trans <- NA
  if(length(locus.results) > 1){
    cis.lod <- locus.results[[1]]
    trans.lod <- locus.results[[2]]
    if(length(trans.lod) > 0){
      max.trans <- max(trans.lod)
    }
  }
  result <- c("cis" = cis.lod, "trans" = max.trans)
}

lod.table <- t(sapply(trans.loci, compare.lod))
plot(as.numeric(lod.table[,1]), as.numeric(lod.table[,2]),
xlab = "cis LOD", ylab = "Maximum trans LOD")
abline(0,1)

write.table(lod.table, here("Results", "eQTL", "cis.trans.LOD.table.RDS"))
```

Spot check a few with large trans eQTL.

```{r spot_check}
big.thresh = 10
big.trans <- which(as.numeric(lod.table[,2]) > big.thresh)

i = sample(big.trans, 1)
plot(scan1.result, i, map = map)
annots[i,]
```

Spot check transcripts for which the trans LOD score is larger than
the cis LOD score.

```{r big_trans}
lod.diff <- as.numeric(lod.table[,2]) - as.numeric(lod.table[,1])
hist(lod.diff, breaks = 100)

trans.reg <- which(lod.diff > 0)
i <- sample(trans.reg, 1)
plot(scan1.result, i, map = map)
annots[i,]
```
