# Supplementary material for: Variation in histone configurations correlates with gene expression across nine inbred strains of mice
Source: Genome Res. 2023 Jun;33(6):857–71. doi: 10.1101/gr.277467.122 (PMC10519406; doi:10.1101/gr.277467.122)
Supplement: Supplement 1 [file Supplemental_Code.zip › Supplemental_Code/1.Analysis/3.0_RRBS.Rmd]

---
title: "RRBS Analysis"
author: Anna L Tyler
date: '`r format(Sys.Date(), "%B %d, %Y")`'
output: 
  html_document:
    code_folding: hide
    collapsed: no
    toc: yes
    toc_float: yes
---

The purpose of this workflow is to start analyzing the RRBS data from Annat's 
workflow.

This workflow does the following things:

1. Create soft links from Annat's output to this project directory
2. Collate RRBS data into a single RDS object.
3. Check alignment of methylation around specific genes.

```{r load_libraries, echo = FALSE}
needed.packages <- c("here", "pheatmap")
for(i in 1:length(needed.packages)){library(needed.packages[i], character.only = TRUE)}

```

```{r soft_links, eval = FALSE}
annat.output <- "/projects/carter-lab/hepatocytes/RRBS_alignmentsCalling/output/bismark_bedfiles_B6Co"
all.bed.files <- list.files(path = annat.output, pattern = ".bed", full.names = TRUE)
unmapped.idx <- grep("unmapped", all.bed.files)
all.bed.files <- all.bed.files[-unmapped.idx]
new.bed.dir <- here("data", "bed_files")
new.bed.files <- gsub(annat.output, new.bed.dir, all.bed.files)

for(i in 1:length(all.bed.files)){
	link.line <- paste("ln -s", all.bed.files[i], new.bed.files[i])
	system(link.line)
}
```

```{r soft_links_b6, eval = FALSE}
#because the B6 files don't need to go through G2G, they are in 
#a different location
orig.bed.path <- "/projects/carter-lab/hepatocytes/RRBS_alignmentsCalling/output/bismark"
b6.bed.path <- list.files(pattern = "B6", path = orig.bed.path, full.names = TRUE)

for(i in 1:length(b6.bed.path)){

}


```

```{r source_code}
all.code.dir <- list.files(here("code"), full.names = TRUE)
for(i in 1:length(all.code.dir)){
	all.fun <- list.files(all.code.dir[i], full.names = TRUE)
	for(j in 1:length(all.fun)){source(all.fun[j])}
}
```

```{r collate_data}
all.var <- ls()
methyl.loaded <- as.logical(length(which(all.var == "all.rrbs")))

if(!methyl.loaded){
	collated.data.file <- here("data", "All.Methylation.RDS")

	data.files <- list.files(here("data", "bed_files"), full.names = TRUE)
	data.names <- basename(data.files)
	ind.name <- sapply(strsplit(data.names, "\\."), function(x) x[1])
	ind.label <- sapply(strsplit(ind.name, ""), function(x) paste(tail(x, 2), collapse = ""))
	treat.label <- substr(ind.label, 1, 1)
	ind <- substr(ind.label, 2,2)
	strain <- mapply(function(x,y) gsub(x, "", y), ind.label, ind.name)
	u_strain <- unique(strain)

	id.table <- cbind(strain, treat.label, ind)

	if(!file.exists(collated.data.file)){
		all.rrbs <- vector(mode = "list", length = length(data.files))
		for(i in 1:length(data.files)){
			print(i)
			all.rrbs[[i]] <- read.table(data.files[i], sep = "\t", stringsAsFactors = FALSE, skip = 1)
			all.rrbs[[i]][,1] <- gsub("chr", "", all.rrbs[[i]][,1])
		}
		names(all.rrbs) <- ind.name
		saveRDS(all.rrbs, collated.data.file)
	}else{
		all.rrbs <- readRDS(collated.data.file)
	}
}
```

The following histograms show the distribution of all methylation percentages for
each individual mouse. Most sites are unmethylated or fully methylated.

```{r histograms, fig.height = 9, fig.width = 9}
par(mfrow = c(3,3))
for(i in 1:length(all.rrbs)){
	hist(all.rrbs[[i]][,4], xlab = "Percent Methylated", main = ind.name[i])
	}
```

```{r load_expression_data}
gene.info <- readRDS(here("data", "support_files", "RNASeq_gene_info.RData"))
expr <- readRDS(here("data", "support_files", "9StrainsEffCts_vst.RDS"))
col.table <- as.matrix(read.table(here("data", "support_files", "strain.color.table.txt"), 
sep = "\t", comment.char = "%", stringsAsFactors = FALSE))
```

```{r pick.gene}
gene.name <- "Corin"
upstream.buffer = 1000
downstream.buffer = 1000
```

The following figure shows methylation around the gene `r gene.name` 
(including 1kb up and downstream). 
The methylation patterns for the different strains align very nicely. 

```{r methylation_alignments, fig.height = 4, fig.width = 12}
gene.locale <- which(gene.info[,"external_gene_name"] == gene.name)
gene.chr <- unique(gene.info[gene.locale,"chromosome_name"])
gene.start <- unique(gene.info[gene.locale,"start_position"])
gene.end <- unique(gene.info[gene.locale,"end_position"])
gene.strand <- unique(gene.info[gene.locale,"strand"])

gene.expr <- get.gene.expr(gene.info, expr, gene.name, 
strain.name = u_strain, treatment = "C", col.table = col.table, average.replicates = FALSE)
colnames(gene.expr) <- substr(colnames(gene.expr), 1, 2)
expr.order <- order(colMeans(gene.expr))

methyl.table <- get.methyl.pos(all.methyl.data = all.rrbs, 
strain.name = unique(id.table[,1]), treatment.name = "C", 
id.table, chr = gene.chr, start.pos = gene.start - upstream.buffer, 
stop.pos = gene.end + downstream.buffer, average.replicates = TRUE)
colnames(methyl.table) <- gsub("_C", "", colnames(methyl.table))

#put the methylation rows in the same order as expression for easier
#comparison
methyl.order <- order.strains(colnames(gene.expr[,expr.order]), colnames(methyl.table), 
col.table)
methyl.order <- methyl.order[which(!is.na(methyl.order))]
pheatmap(t(methyl.table[,rev(methyl.order)]), cluster_rows = FALSE, cluster_cols = FALSE, 
show_colnames = FALSE)

```

The following figure shows the expression of this gene for each strain. The strains are
ordered to match the order of expression. As we expect, the correlation between percent
methylation and expression is most strongly negative right around the transcription 
start site.


```{r expr.plot, fig.height = 6, fig.width = 4}
boxplot(gene.expr[,expr.order], horizontal = TRUE)
mean.expr <- colMeans(gene.expr[,expr.order])
```

We looked at the correlation between expression and percent methylation across a sliding window.
The following bar plot shows the correlation between methylation percent in each sliding window
and inbred gene expression. The arrow shows the direction of transcription.

```{r window.methyl}
window.size = ceiling(nrow(methyl.table)/10)
gap.size = ceiling(window.size/2)

window.idx <- sliding.window.el(1:nrow(methyl.table), window.size, gap.size)
strain.methyl <- lapply(window.idx, 
function(x) colMeans(methyl.table[x,methyl.order,drop=FALSE], na.rm = TRUE))

arrow.start <- get.nearest.pt(gene.start, sapply(window.idx, 
function(x) mean(as.numeric(rownames(methyl.table)[x]))))

arrow.end <- get.nearest.pt(gene.end, sapply(window.idx, 
function(x) mean(as.numeric(rownames(methyl.table)[x]))))

methyl.cor <- sapply(strain.methyl, function(x) cor(x, mean.expr, use = "complete"))
barplot(methyl.cor, ylim = c(-1,1), 
ylab = "Correlation between methylation percent and expression", xlab = "Window")
par(xpd = TRUE)
if(gene.strand == 1){
	arrows(x1 = arrow.start, x0 = arrow.end, y0 = -1, y1 = -1, lwd = 3)
}else{
	arrows(x0 = arrow.end, x1 = arrow.start, y0 = -1, y1 = -1, lwd = 3)
}
par(xpd = FALSE)
```
