# Supplementary material for: Variation in histone configurations correlates with gene expression across nine inbred strains of mice
Source: Genome Res. 2023 Jun;33(6):857–71. doi: 10.1101/gr.277467.122 (PMC10519406; doi:10.1101/gr.277467.122)
Supplement: Supplement 1 [file Supplemental_Code.zip › Supplemental_Code/1.Analysis/3.1.1_RRBS_Analysis.Rmd]

---
title: "RRBS Analysis"
author: Anna L Tyler
date: '`r format(Sys.Date(), "%B %d, %Y")`'
output: 
  html_document:
    code_folding: hide
    collapsed: no
    toc: yes
    toc_float: yes
---

The purpose of this workflow is to look for correlations between DNA methylation
and gene expression within-strain, and across-strain.

This workflow uses the output from the RRBS workflow.

```{r load_libraries, echo = FALSE}
is.interactive = FALSE
#is.interactive = TRUE
#delete.previous = TRUE
delete.previous = FALSE

seq.by = 0.1 #the density at which to bin methylation across relative gene positions from -2 to 2
oldPar <- par(no.readonly = TRUE)
needed.packages <- c("here", "pheatmap", "hexbin", "RColorBrewer", "gprofiler2",
"knitr")
for(i in 1:length(needed.packages)){library(needed.packages[i], character.only = TRUE)}
```

```{r source_code}
all.code.dir <- list.files(here("code"), full.names = TRUE)
for(i in 1:length(all.code.dir)){
	all.fun <- list.files(all.code.dir[i], full.names = TRUE)
	for(j in 1:length(all.fun)){source(all.fun[j])}
}
```

```{r read_rrbs}
rrbs.file <- here("Data", "RRBS", "All.Methylation.RDS")
all.var <- ls()
rrbs.loaded <- as.logical(length(which(all.var == "all.rrbs")))

if(!rrbs.loaded){
	all.rrbs <- readRDS(rrbs.file)
}
```

```{r transcript_info}
transcript.info.file <- here("Data", "RNASeq", "RNASeq_gene_info.RData")
transcript.info <- readRDS(transcript.info.file)

ind.name <- names(all.rrbs)
ind.label <- sapply(strsplit(ind.name, ""), function(x) paste(tail(x, 2), collapse = ""))
treat.label <- substr(ind.label, 1, 1)
ind <- substr(ind.label, 2,2)
strain <- mapply(function(x,y) gsub(x, "", y), ind.label, ind.name)
u_strain <- unique(strain)
id.table <- cbind(strain, treat.label, ind)
```

```{r load_expression_data}
strain.expr <- readRDS(here("Data", "RNASeq", "Strain_Mean_C_Expression.RData"))
scaled.expr <- lapply(strain.expr, scale)
#scaled.expr <- lapply(strain.expr, function(x) x - x[2]) #center on B6

ind.expr <- readRDS(here("Data", "RNASeq", "StrainsEffCts9_norm.RDS"))

col.table <- as.matrix(read.table(here("Data", "support_files", "strain.color.table.txt"), 
sep = "\t", comment.char = "%", stringsAsFactors = FALSE))

u_genes <- unique(transcript.info[,"external_gene_name"])
```


```{r strain}
strains <- col.table[,6] #the column that matches the names in the RRBS data

test.num <- length(u_genes)
survey.buffer = 5000 #The number of bp to look up and downstream of specified regions
plot.buffer = 2000 #The number of bp around a point to plot
mean.buffer = 1000 # The number of bp around a point for calculating mean methylation
```

## Methylome

The following code creates a single methylome across all control animals.
We created a matrix for each chromosome containing each unique methylated
position, and its methylation percent across all individuals. We binned the 
percent methylation for each position into bins for unmethylated 
(0%), hemimethylated (50%), and methylated (100%). The goal is to look for 
general strain patterns in the methylome. Does the methylome have strain-based 
patterns? 

```{r methylome}
get_methyl_sites <- function(chr, sites, methyl_list){
  chr.locale <- which(methyl_list[,1] == chr)
  chr.table <- methyl_list[chr.locale,]
  site.locale <- match(sites, chr.table[,2])
  return(chr.table[site.locale,4])
} 

methylome_file <- here("Results", "RRBS", "Methylome.RDS")
if(!file.exists(methylome_file) || delete.previous){
  c.locale <- which(id.table[,"treat.label"] == "C")
  all_sites <- vector(mode = "list", length = 19)
  for(chr in 1:19){
    if(is.interactive){print(chr)}
    u_sites <- unique(unlist(lapply(all.rrbs, function(x) x[which(x[,1] == chr),2])))
    strain_sites <- sapply(all.rrbs, function(x) get_methyl_sites(chr, u_sites, x))
    rownames(strain_sites) <- u_sites
    binned_methyl <- apply(strain_sites[,c.locale], 2, function(x) bin.vector(x, c(0, 50, 100)))
    all_sites[[chr]] <- binned_methyl
  }
saveRDS(all_sites, methylome_file)
}else{
all_sites <- readRDS(methylome_file)
}

total.sites <- sum(sapply(all_sites, nrow))
```

The following PC plot shows how the strain methylomes relate to each 
other in PC space. This plot uses all methylated sites that had 
measured values across all strains.

```{r full_methylome_decomp}
all.present <- lapply(all_sites, function(x) x[which(apply(x, 1, function(y) all(!is.na(y)))),])
full.methylome <- Reduce("rbind", all.present)

methylome.cor <- cor(full.methylome) 
saveRDS(methylome.cor, here("Results", "RRBS", "Methylome.Correlations.RDS")) #save for supplemental figure
full.methylome.decomp.file <- here("Results", "RRBS", "Full.Methylome.Decomposition.RDS") #keep the PC values for the individuals for main figure
if(!file.exists(full.methylome.decomp.file)){
  full.methyl.decomp <- plot.decomp(t(full.methylome))
  methyl.strain.pc <- full.methyl.decomp$u
  var.exp <- round(full.methyl.decomp$var.exp[1:ncol(methyl.strain.pc)]*100, 1)
  rownames(methyl.strain.pc) <- colnames(all_sites[[1]])
  colnames(methyl.strain.pc) <- paste0("PC", 1:ncol(methyl.strain.pc), " (", var.exp, "%)")
  saveRDS(methyl.strain.pc, full.methylome.decomp.file)
}else{
  methyl.strain.pc <- readRDS(full.methylome.decomp.file)
}

strain.labels <- substr(rownames(methyl.strain.pc), 1, nchar(rownames(methyl.strain.pc))-2)
strain.col <- col.table[match(strain.labels, col.table[,6]),3]
plot(methyl.strain.pc, col = strain.col, pch = 16)

#test_dim_red(full.methylome, strain.col, "~/Desktop/methylome.pdf")
```

There are `r total.sites` unique sites in this methylome.

### Strain-Specific CpG sites {.tabset .tabset-fade .tabset-pills}

We investigated whether the CpG sites were differentially detected
across strains. We defined a strain-specific site as any site for
which methylation values were present for all individuals of some 
strains, and absent for all individuals of other strains.

```{r strain_spec}
#This function finds strain-specific CpG sites. These are
#sites that are present in all individuals of a strain they
#are present in, and absent in all individuals of a strain
#they are absent in.
methyl_by_strain <- function(strain_methyl_mat, strain.idx.list){
  #chunk into strains
  if(is.interactive){cat("Checking for strain-specific methylation sites...\n")}
  chunk.methylome <- lapply(strain.idx.list, function(x) strain_methyl_mat[,x])
  #look for sites that have all or none for all strains
  all_or_none <- matrix(NA, nrow = nrow(strain_methyl_mat), ncol = length(chunk.methylome))
  for(i in 1:length(chunk.methylome)){
    if(is.interactive){cat("\t", i, "\n")}
    all_or_none[,i] <- apply(chunk.methylome[[i]], 1, function(x) all(!is.na(x)) || all(is.na(x)))
  }
  rows_to_check <- which(rowSums(all_or_none) == ncol(all_or_none))
  test.methyl <- strain_methyl_mat[rows_to_check,]
  has.na <- which(is.na(rowSums(test.methyl)))
  strain.based.presence <- test.methyl[has.na,]
  #quartz();pheatmap(strain.based.presence[1:1000,], cluster_cols = FALSE, cluster_rows = FALSE)
  return(strain.based.presence)
}

char_num <- nchar(colnames(all_sites[[1]]))
methylome_strains <- substr(colnames(all_sites[[1]]), 1, (char_num-2))
strain.idx.list <- lapply(col.table[,6], function(x) which(methylome_strains == x))
names(strain.idx.list) <- col.table[,6]
methylome.strain.col <- col.table[match(methylome_strains, col.table[,6]), 3]

#get all strain-specific CpG sites
strain.specific.file <- here("Results", "RRBS", "strain_specific_sites.RDS")
if(!file.exists(strain.specific.file) || delete.previous){
  strain.spec.sites <- lapply(all_sites, function(x) methyl_by_strain(x, strain.idx.list))
  saveRDS(strain.spec.sites, strain.specific.file)
}else{
strain.spec.sites <- readRDS(strain.specific.file)
}
```

The following plot shows the proportion of sites per chromosome that were 
differentially detected across the strains. For each chromosome,
between 15 and 20% of methylated sites were differentially detected across 
strains.

```{r strain-spec-count, fig.width = 8, fig.height = 5}
num_strain_spec <- sapply(strain.spec.sites, nrow)
num_all <- sapply(all_sites, nrow)
prop_spec <- num_strain_spec/num_all
names(prop_spec) <- 1:19 #one element per chromosome
barplot_with_num(round(prop_spec, 2)*100, ylab = "Percent Strain-Specific", 
  text.gap = 0.5, text.shift = 0.15, las = 1, srt = 0, adj = 0.5)
saveRDS(prop_spec, here("Results", "RRBS", "Proportion_CpG_Strain_Specific.RDS"))
```

The following plot shows how the strain-specific sites are distributed
across strains.

```{r strain_breakdown}
prop.cpg.file <- here("Results", "CpG_proportion_by_strain.RDS")

if(!file.exists(prop.cpg.file) || delete.previous){
  strain.names <- sapply(colnames(strain.spec.sites[[1]]), function(x) substr(x, 1, (nchar(x)-2)))
  prop.cpg <- matrix(NA, nrow = length(strain.spec.sites), ncol = length(unique(strain.names)))
  rownames(prop.cpg) <- 1:nrow(prop.cpg)
  colnames(prop.cpg) <- unique(strain.names)
  for(ch in 1:length(strain.spec.sites)){
    site.table <- strain.spec.sites[[ch]]
    #for each row, identify which strains have the site and which don't
    has.cpg <- apply(site.table, 1, function(x) unique(strain.names[which(!is.na(x))]))
    has.cpg.table <- table(unlist(has.cpg))
    prop.cpg[ch,] <- has.cpg.table/nrow(site.table)
  }
saveRDS(prop.cpg, prop.cpg.file)
}else{
prop.cpg <- readRDS(prop.cpg.file)
}

pheatmap(t(prop.cpg), cluster_cols = FALSE, display_numbers = TRUE)
```

The following figure shows that the strains CAST, PWK, and B6 had the 
largest number of strain-specific CpG sites.

```{r strain_abundance}
strain.cpg.mean <- colMeans(prop.cpg)
mean.order <- order(strain.cpg.mean, decreasing = FALSE)
box.col <- col.table[order.strains(names(strain.cpg.mean), col.table[,1], col.table),3]
boxplot(prop.cpg[,mean.order], col = box.col[mean.order], ylab = "Proportion CpGs present")
```

The following plot shows the fold enrichment of strain-specific CpG
sites compared with annotated genomic features. They are enriched in
CpG islands, which makes sense, as well as promoters, and features in
the region of the TSS.

```{r strain_spec_bed}
#we can look for enrichment of chromatin states around strain-specific
#CpG sites.
sites_to_bed <- function(strain.methyl.mat, chr, bp.buffer = 1){
  site.pos <- as.numeric(rownames(strain.methyl.mat))
  start.pos <- site.pos - bp.buffer
  end.pos <- site.pos + bp.buffer
  chr.text <- rep(paste0("chr", chr), length(site.pos))
  bed.table <- cbind(chr.text, start.pos, end.pos)
  return(bed.table)
}

save_bed <- function(bed.table, filename){
  gz_file <- paste0(filename, ".gz")
  if(!file.exists(gz_file)){
    write.table(bed.table, filename, quote = FALSE, sep = "\t", 
    col.names = FALSE, row.names = FALSE)
    system(paste("gzip", filename))
  }
  return(gz_file)
}
```

The following plot shows the positional enrichments of the 
CpG sites common to the B6 individuals.

```{r setup_enrichment}
#these enrichment files are the same as used in Figures.Rmd
reg.annot <- read.csv(here("Data", "regulatory_annot", "regulatory_annotations.csv"), header = FALSE)
enrichment.mat <- as.matrix(read.delim(here("Results", "Enrichments", 
    "14_states_C_enrichments.txt"), row.names = 1))
reg.idx <- c(3, 5:9, 11, 13:17)
background.files <- file.path(here("Data", "mm10", reg.annot[reg.idx,1]))
names(background.files) <- reg.annot[reg.idx,2]
```


```{r b6_cpg_enrichment}
b6.cpg.enrich.file <- here("Data", "RRBS", "CpG_Enrichment_B6.RDS")

if(!file.exists(b6.cpg.enrich.file)){

    #identify sites in B6 animals as the reference
    ref.ind <- "B6"
    ref.idx <- grep(ref.ind, names(all.rrbs))
    bed.tables <- all.rrbs[ref.idx]
    common.sites <- Reduce("intersect", lapply(bed.tables, function(x) paste(x[,1], x[,2], sep = "_")))
    
    common.chr <- paste0("chr", sapply(strsplit(common.sites, "_"), function(x) x[1]))
    common.pos <- as.numeric(sapply(strsplit(common.sites, "_"), function(x) x[2]))
    
    common.bed <- cbind(common.chr, common.pos-1, common.pos+1)
    b6_gz_file <- save_bed(common.bed, here("Data", "RRBS", "B6_CpG.bed"))
    
    B6_CpG_enrich <- rep(NA, length(background.files))
    names(B6_CpG_enrich) <- names(background.files)

    for(i in 1:length(background.files)){
      if(is.interactive){cat(basename(background.files[i]), ":")}
      B6_CpG_enrich[i] <- enrichment_bed(
        state.bed = b6_gz_file, 
        annotation.bed = background.files[i], 
        chrom.size.file = here("Data", "support_files", "mm10.txt"))
        if(is.interactive){cat(log10(B6_CpG_enrich[i]), "\n")}
    }
  saveRDS(B6_CpG_enrich, b6.cpg.enrich.file)
}else{
  B6_CpG_enrich <- readRDS(b6.cpg.enrich.file)
}

par(mar = c(4, 12, 4, 4))
barplot(sort(log10(B6_CpG_enrich)), las = 2, xlab = "lo10(Fold Enrichment)", 
horiz = TRUE, main = "log10 Fold Enrichment for B6 CpG Sites")
```

The following plot shows the positional enrichments for 
CpG sites shared by all strains. 

```{r common_cpg_enrichment}

common.cpg.enrich.file <- here("Data", "RRBS", "CpG_Enrichment_common.RDS")

if(!file.exists(common.cpg.enrich.file)){

    common.sites <- lapply(all_sites, function(x) which(apply(x, 1, function(y) all(!is.na(y)))))
    common.chr <- unlist(lapply(1:length(common.sites), function(x) rep(paste0("chr", x), length(common.sites[[x]]))))
    common.pos <- unlist(lapply(common.sites, names))
    common.bed <- cbind(common.chr, common.pos, common.pos)
    common.bed[,2] <- as.numeric(common.bed[,2])-1
    common.bed[,3] <- as.numeric(common.bed[,3])+1
    common_gz_file <- save_bed(common.bed, here("Data", "RRBS", "common_CpG.bed"))

    common_CpG_enrich <- rep(NA, length(background.files))
    names(common_CpG_enrich) <- names(background.files)

    for(i in 1:length(background.files)){
      if(is.interactive){cat(basename(background.files[i]), ":")}
      common_CpG_enrich[i] <- enrichment_bed(
        state.bed = common_gz_file, 
        annotation.bed = background.files[i], 
        chrom.size.file = here("Data", "support_files", "mm10.txt"))
        if(is.interactive){cat(log10(common_CpG_enrich[i]), "\n")}
    }
  saveRDS(common_CpG_enrich, common.cpg.enrich.file)
}else{
  common_CpG_enrich <- readRDS(common.cpg.enrich.file)
}

par(mar = c(4, 12, 4, 4))
barplot(sort(log10(common_CpG_enrich)), las = 2, xlab = "lo10(Fold Enrichment)", 
horiz = TRUE, main = "log10 Fold Enrichment for common CpG Sites")
```


The following plot shows the enrichments for strain-specific CpG
sites.

```{r specific_enrichment}
strain_bed <- Reduce("rbind", lapply(1:length(strain.spec.sites), 
  function(x) sites_to_bed(strain.spec.sites[[x]], x, 1)))
strain_gz_file <- save_bed(strain_bed, here("Data", "RRBS", "Strain_Specific_CpG.bed"))

strain.spec.enrich.file <- here("Data", "RRBS", "strain-specific_site_enrichment.RDS")

if(!file.exists(strain.spec.enrich.file)){
  strain_spec_CpG_enrich <- rep(NA, length(background.files))
  names(strain_spec_CpG_enrich) <- names(background.files)

  for(i in 1:length(background.files)){
          if(is.interactive){cat(basename(background.files[i]), ": ")}
          strain_spec_CpG_enrich[i] <- enrichment_bed(
            state.bed = strain_gz_file, 
            annotation.bed = background.files[i], 
            chrom.size.file = here("Data", "support_files", "mm10.txt"))
          cat(log10(strain_spec_CpG_enrich[i]), "\n")
  }
  saveRDS(strain_spec_CpG_enrich, strain.spec.enrich.file)
}else{
  strain_spec_CpG_enrich <- readRDS(strain.spec.enrich.file)
}


par(mar = c(4, 12, 4, 4))
barplot(sort(log10(strain_spec_CpG_enrich)), las = 2, xlab = "lo10(Fold Enrichment)", 
horiz = TRUE, main = "log10 Fold Enrichment for Strain-Specific CpG Sites")
```

The following plot shows the proportional enrichment of 
strain-specific sites/B6 sites

strain-specific sites are more enriched in enhancers 
than B6 sites.

```{r enrich_diff}
enrich.prop <- strain_spec_CpG_enrich/B6_CpG_enrich
par(mar = c(4, 12, 4, 4))
enrich.order <- order(enrich.prop)
barplot(enrich.prop[enrich.order], horiz = TRUE, las = 2, 
  main = "strain-specific enrichment vs. B6 enrichment")
abline(v = 1)

enrich.prop <- strain_spec_CpG_enrich/common_CpG_enrich
par(mar = c(4, 12, 4, 4))
enrich.order <- order(enrich.prop)
barplot(enrich.prop[enrich.order], horiz = TRUE, las = 2, 
  main = "strain-specific enrichment vs. common enrichment")
abline(v = 1)

```


The following plots show PC plots for each chromosome to indicate
how the strain-specific sites were distributed.

For the most part, CAST and PWK separate from the other strains, as 
expected. WSB also has strain-specific methylation sites, but not
quite to the extent that CAST and PWK do. DBA and 129 have some 
strain-specific sites on chromosome 14.

Are these strain-specific sites real, or is this an artifact
of the different genome builds and how we localize the sequence
reads?

```{r methylome_pc, fig.height = 5, fig.width = 5}
site.distribution <- Reduce("rbind", strain.spec.sites)
site.distribution[which(!is.na(site.distribution))] <- 1
site.distribution[which(is.na(site.distribution))] <- 0
site.decomp.file <- here("Results", "RRBS", "CpG_site_distribution_decomposition.RDS")
if(!file.exists(site.decomp.file) || delete.previous){
  site.dist.decomp <- plot.decomp(t(site.distribution), plot.results = FALSE)
  saveRDS(site.dist.decomp, site.decomp.file)
}else{
  site.dist.decomp <- readRDS(site.decomp.file)
}

rgb.col <- apply(col2rgb(methylome.strain.col), 2, function(x) rgb(x[1]/256, x[2]/256, x[3]/256, 
  alpha = 0.5))

if(is.interactive){quartz(width = 10, height = 5)}
plot(site.dist.decomp$u[,1], site.dist.decomp$u[,2], pch = 16,
cex = 1, col = rgb.col, xlab = "PC1", ylab = "PC2",
main = "Decomposition of Strain-Specific CpG Site Distribution")
```

## Strain-Specific Methylation

There may be strain-specific variation in methylation levels at CpG
sites that are present in all strains. We looked for 
strain-specificity in percent DNA methylation at sites for which all
strains had measured methylation. For these PC plots, we binned 
methylation into 0, 50, and 100%.


```{r strain_spec_perc, fig.width = 10, fig.height = 8}

#subset to sites that are present across all strains
full_methyl <- lapply(all_sites, function(x) x[which(!is.na(rowSums(x))),])
#count the number of methylation levels across all sites
methyl_levels <- lapply(full_methyl, function(x) apply(x, 1, function(y) length(unique(y))))

#plot.decomp(t(full_methyl[[1]]), label.points = TRUE)

non_varying_sites <- lapply(1:length(full_methyl), 
  function(x) full_methyl[[x]][which(methyl_levels[[x]] == 1),])
non_varying_bed <- Reduce("rbind", lapply(1:length(non_varying_sites), 
  function(x) sites_to_bed(non_varying_sites[[x]], x, 1)))
non_varying_gz <- save_bed(non_varying_bed, here("Data", "RRBS", "non_varying_sites.bed"))

bimodal_sites <- lapply(1:length(full_methyl), 
  function(x) full_methyl[[x]][which(methyl_levels[[x]] == 2),])
bimodal_bed <- Reduce("rbind", lapply(1:length(bimodal_sites), 
  function(x) sites_to_bed(bimodal_sites[[x]], x, 1)))
bimodal_gz <- save_bed(bimodal_bed, here("Data", "RRBS", "bimodal_sites.bed"))

trimodal_sites <- lapply(1:length(full_methyl), 
  function(x) full_methyl[[x]][which(methyl_levels[[x]] == 3),])
trimodal_bed <- Reduce("rbind", lapply(1:length(trimodal_sites), 
  function(x) sites_to_bed(trimodal_sites[[x]], x, 1)))
trimodal_gz <- save_bed(trimodal_bed, here("Data", "RRBS", "trimodal_sites.bed"))

unmethylated_sites <- lapply(1:length(full_methyl), 
  function(x) full_methyl[[x]][which(apply(full_methyl[[x]], 1, function(y) all(y == 0))),])
unmethylated_bed <- Reduce("rbind", lapply(1:length(unmethylated_sites), 
  function(x) sites_to_bed(unmethylated_sites[[x]], x, 1)))
unmethylated_gz <- save_bed(unmethylated_bed, here("Data", "RRBS", "unmethylated_sites.bed"))

fullymethylated_sites <- lapply(1:length(full_methyl), 
  function(x) full_methyl[[x]][which(apply(full_methyl[[x]], 1, function(y) all(y == 100))),])
fullymethylated_bed <- Reduce("rbind", lapply(1:length(fullymethylated_sites), 
  function(x) sites_to_bed(fullymethylated_sites[[x]], x, 1)))
fullymethylated_gz <- save_bed(fullymethylated_bed, here("Data", "RRBS", "fullymethylated_sites.bed"))
```

The following box plot shows the distribution of proportions of sites on each 
chromosome that have no variation across strains, have a bimodal distribution
(methylated/unmethylated), or a trimodal distribution 
(methylated/hemimethylated/unmethylated).

```{r state_count_box, fig.width = 8, fig.height = 5}
site_counts <- sapply(1:length(non_varying_sites), 
  function(x) c(nrow(non_varying_sites[[x]]), nrow(bimodal_sites[[x]]), 
  nrow(trimodal_sites[[x]]), nrow(fullymethylated_sites[[x]]), nrow(unmethylated_sites[[x]])))
colnames(site_counts) <- 1:19
rownames(site_counts) <- c("Non-Varying", "Bimodal", "Trimodal", "Fully_methylated", "Unmethylated")

site_prop <- apply(site_counts, 2, function(x) x/sum(x))
type.cols <- brewer.pal(5, "Set1")

boxplot(t(site_prop), main = "Proportion of CpG sites", ylab = "Proportion", col = type.cols)
abline(h = seq(0.05, 0.55, 0.05), lty = "dotted", col = "gray")
abline(v = 1:5, lty = "dotted", col = "gray")
```

The following heat map shows the log10(Fold Enrichment) 
of each type of CpG site (non-varying, bimodal, or trimodal)
relative to annotated positions in the genome.

This shows us that non-varying CpG sites are enriched in promoters
and TSS regions, but depleted in enhancers. This pattern was dominated
by unmethylated sites. Fully methylated sites were depleted at the TES,
and in promoters, but slightly enriched in enhancers. Bimodal and trimodal
sites were relatively enriched in enhancers.


```{r state_enrich, fig.width = 4, fig.height = 7}
CpG.enrich.mat.file <- here("Results", "RRBS", "CpG.types.enrichment.RDS")

if(!file.exists(CpG.enrich.mat.file) || delete.previous){
  test.files <- list.files(path = here("Data", "RRBS"), pattern = ".bed.gz", full.names = TRUE)
  CpG.enrich.mat <- matrix(NA, nrow = length(test.files), ncol = length(background.files))
  rownames(CpG.enrich.mat) <- gsub(".bed.gz", "", basename(test.files))
  colnames(CpG.enrich.mat) <- gsub(".bed.gz", "", basename(background.files))
  for(i in 1:length(background.files)){
    cat(basename(background.files[i]), "\n")
    for(j in 1:length(test.files)){
     cat("\t", basename(test.files[j]), "\n")
      CpG.enrich.mat[j,i] <- enrichment_bed(
        state.bed = test.files[j], 
        annotation.bed = background.files[i], 
        chrom.size.file = here("Data", "support_files", "mm10.txt"))
    }
  }
  saveRDS(CpG.enrich.mat, CpG.enrich.mat.file)
}else{
  CpG.enrich.mat <- readRDS(CpG.enrich.mat.file)
}

row.order <- hclust(dist(log10(CpG.enrich.mat)))$order
col.order <- hclust(dist(t(log10(CpG.enrich.mat))))$order

par(mar = c(10,10,2,2))
imageWithText(round(log10(t(CpG.enrich.mat[row.order,col.order])),2), 
  split.at.vals = TRUE, col.scale = c("blue", "brown"), grad.dir = "ends")
```

## Methylation by gene

Get methylation percentages for all genes and all strains given the above bp buffers.

```{r gene_methyl}
strain.methylation.file <- here("Results", "RRBS", "DNA_Methylation_By_Strain.RDS")

if(!file.exists(strain.methylation.file)){
  strain.gene.methylation <- vector(mode = "list", length = length(strains))
  names(strain.gene.methylation) <- strains

  for(st in 1:length(strains)){
    gene.methyl.file <- here("Data", "RRBS", paste0("All.Gene.Methylation.", strains[st], ".RDS"))

    if(!file.exists(gene.methyl.file) || delete.previous){
      cat("Getting methylation for", strains[st], "\n")
      gene.methyl <- lapply_pb(u_genes[1:test.num], 
      function(x) get.methyl.by.gene(x, gene.info.table = transcript.info, 
      methyl.data = all.rrbs, methyl.id.table = id.table, 
      upstream.buffer = survey.buffer, downstream.buffer = survey.buffer, 
      strains = strains[st], treatment = "C", strain.means = FALSE))
      names(gene.methyl)  <- u_genes[1:test.num]
      saveRDS(gene.methyl, gene.methyl.file)
    }else{
      gene.methyl <- readRDS(gene.methyl.file)
    }
    strain.gene.methylation[[st]] <- gene.methyl
  }
saveRDS(strain.gene.methylation, strain.methylation.file)
}else{
  strain.gene.methylation <- readRDS(strain.methylation.file)
}

```

Calculate average RRBS for each gene across replicates. 

```{r avg_rrbs}
avg_methyl <- function(methyl_mat, min_rep = 2){
  n_rep <- apply(methyl_mat, 1, function(x) length(which(!is.na(x))))
  to_avg <- which(n_rep >= min_rep)
  if(length(to_avg) == 0){
    return(NA)
  }else{
    avg_methyl <- rowMeans(methyl_mat[to_avg,,drop=FALSE], na.rm = TRUE)
    return(avg_methyl)
  }
}

strain.avg.file <- here("Results", "RRBS", "Strain.Avg.RRBS.RDS")
if(!file.exists(strain.avg.file) || delete.previous){
  strain_avg_rrbs <- vector(mode = "list", length = length(strains))
  names(strain_avg_rrbs) <- strains
  for(st in 1:length(strains)){
    if(is.interactive){
      cat(strains[st], "\n")
      strain_avg_rrbs[[st]] <- lapply_pb(strain.gene.methylation[[st]], 
      function(x) if(length(x) > 3){avg_methyl(x, min_rep = 2)}else{NA})
      names(strain_avg_rrbs[[st]]) <- names(strain.gene.methylation[[st]])
    }else{
      strain_avg_rrbs[[st]] <- lapply(strain.gene.methylation[[st]], 
      function(x) if(length(x) > 3){avg_methyl(x, min_rep = 2)}else{NA})
      names(strain_avg_rrbs[[st]]) <- names(strain.gene.methylation[[st]])
    }
  }
  saveRDS(strain_avg_rrbs, strain.avg.file)
}else{
  strain_avg_rrbs <- readRDS(strain.avg.file)
}
```

Combine methylation data for each gene across strains.

```{r comb_strains}
methyl.mat.file <- here("Results", "RRBS", "Aligned.Methyl.Mats.RDS")
if(!file.exists(methyl.mat.file) || delete.previous){
  methyl.mats <- vector(mode = "list", length = length(strain_avg_rrbs[[1]]))
  names(methyl.mats) <- names(strain_avg_rrbs[[1]])
  for(i in 1:length(methyl.mats)){
    if(is.interactive){report.progress(i, length(methyl.mats))}
    all.strain.rrbs <- lapply(strain_avg_rrbs, function(x) x[[i]])
    all.pos <- sort(unique(unlist(lapply(all.strain.rrbs, function(x) as.numeric(names(x))))))
    strain.mat <- matrix(NA, ncol = length(all.pos), nrow = length(all.strain.rrbs))
    rownames(strain.mat) <- names(all.strain.rrbs)
    colnames(strain.mat) <- all.pos
    for(j in 1:length(all.strain.rrbs)){
      strain.mat[j,match(names(all.strain.rrbs[[j]]), all.pos)] <- all.strain.rrbs[[j]]
    }
    methyl.mats[[i]] <- strain.mat
    #pheatmap(strain.mat, cluster_rows = FALSE, cluster_cols = FALSE)
  }
saveRDS(methyl.mats, methyl.mat.file)
}else{
  methyl.mats <- readRDS(methyl.mat.file)
}

#pheatmap(methyl.mats[[1]], cluster_rows = FALSE, cluster_cols = FALSE)
```

Normalize gene coordinates to run from 0 to 1 from the TSS to the TES.

```{r norm_rrbs}
norm.rrbs.file <- here("Results", "RRBS", "RRBS.Normalized.Position.RDS")

if(!file.exists(norm.rrbs.file) || delete.previous){
  #first center all the coordinates
    norm_rrbs_coord <- lapply_pb(1:length(methyl.mats), 
        function(x) if(length(methyl.mats[[x]]) > 1){center.on.feature(gene.name = names(methyl.mats)[x], 
        gene.info = transcript.info, vals = methyl.mats[[x]][1,], 
        feature = "full")}else{NA})

  #put the normalized coordinates onto the methyl.mats
    norm_rrbs <- methyl.mats
    names(norm_rrbs) <- names(methyl.mats)
    for(i in 1:length(norm_rrbs)){
      colnames(norm_rrbs[[i]]) <- names(norm_rrbs_coord[[i]])
    }
    saveRDS(norm_rrbs, norm.rrbs.file)
}else{
    norm_rrbs <- readRDS(norm.rrbs.file)
}
#pheatmap(norm_rrbs[[1]], cluster_rows = FALSE, cluster_cols = FALSE)

```

## Methylation density by gene position {.tabset .tabset-fade .tabset-pills}

We looked at where the densest DNA methylation occurred relative to the gene body.
Methylation is densest at the TSS, and very sparse within gene bodies. 

Density of methylated positions.
For each gene, we looked at the distance of each DNA methylation position 
to the next position. Around 80% of DNA methylation positions were
a single base pair from the next position in all strains.

```{r methyl_dens}

methyl_consec <- lapply(methyl.mats, function(x) if(length(x) > 1){consec.pairs(as.numeric(colnames(x)))}else{NA})
methyl_dist <- lapply(methyl_consec, function(x) if(length(x) >  1){x[,2] - x[,1]}else{NA})
for(i in 1:length(methyl_dist)){
  if(!is.null(colnames(norm_rrbs[[i]]))){
    consec.coord <- consec.pairs(as.numeric(colnames(norm_rrbs[[i]])))
    mean.coords <- rowMeans(consec.coord)
    names(methyl_dist[[i]]) <- mean.coords
  }
}

methyl_dens_file <- here("Results", "RRBS", "Methylation_Density.RDS")
if(!file.exists(methyl_dens_file) || delete.previous){
  avg_methyl_dist <- plot.centered.vals(val.list = methyl_dist, 
    seq.by = seq.by, min.representation = 10, ylim = c(0, 3500),
    plot.label = paste("Average Distance to Next Methylation Position"),
    ylab = "Distance to Next Methylation Position", return.means = FALSE)
  abline(v = c(0,1))
  saveRDS(avg_methyl_dist, methyl_dens_file)
}else{
  avg_methyl_dist <- readRDS(methyl_dens_file)
  plot.centered.mat(avg_methyl_dist, ylim = c(0, 3500),
    plot.label = paste("Average Distance to Next Methylation Position"),
    ylab = "Distance to Next Methylation Position")
      abline(v = c(0,1))
}
```


## DNA methylation percentage {.tabset .tabset-fade .tabset-pills}

The following plots show the percent methylation across the gene body. 
Methylation sites outside gene bodies have 50% 
methylation. Sites at the TSS have very low percentage methylation,
and sites within the gene body have very high methylation.

```{r within_strain, results = "asis"}
strain.methyl.file <- here("Results", "RRBS", "Strain.RRBS.Percent.RDS")
if(!file.exists(strain.methyl.file) || delete.previous){
  strain_rrbs_mat <- vector(mode = "list", length = length(strains))
  names(strain_rrbs_mat) <- strains
  for(st in 1:length(strains)){
    cat("###", strains[st], "\n")
    norm_strain_avg <- lapply(norm_rrbs, function(x) if(length(x) > 1){x[st,]}else{NA}) 
    strain_rrbs_mat[[st]] <- plot.centered.vals(val.list = norm_strain_avg, 
    return.means = FALSE, seq.by = seq.by, ylim = c(0,100), 
    plot.label = paste("Percent Methylation Across the Gene Body in", strains[st]))
    abline(v = c(0,1), lty = 2, col = "gray", lwd = 2)
    cat("\n\n")
  }
  saveRDS(strain_rrbs_mat, strain.methyl.file)
}else{
  strain_rrbs_mat <- readRDS(strain.methyl.file)
}
```


The following plot shows the median percent methylation by position.

```{r avg_methyl_percent}
all_rrbs_met <- lapply(norm_rrbs, 
  function(x) if(length(x) > 1){colMeans(apply(x, 2, as.numeric), na.rm = TRUE)}else{NA})

all_rrbs_med <- t(sapply(strain_rrbs_mat, function(x) apply(x, 2, 
  function(y) median(y, na.rm = TRUE))))
rel.pos <- as.numeric(colnames(all_rrbs_med))

plot.new()
plot.window(xlim = c(min(rel.pos), max(rel.pos)), ylim = c(0, 100))
for(i in 1:nrow(all_rrbs_med)){
  points(rel.pos, all_rrbs_med[i,], col = col.table[i,3], lwd = 2, type = "l")
}
axis(1);axis(2)
abline(v = c(0,1))
mtext(side = 1, text = "Relative Genomic Position", line = 2.5)
mtext(side = 2, text = "Median Percent DNA Methylation", line = 2.5)
```

The following plot shows data for all strains together.

```{r perc_all_strains}
all.strain.mat <- Reduce("rbind", strain_rrbs_mat)

barplot(apply(all.strain.mat, 2, function(x) length(which(x == 100))))

plot.centered.mat(all.strain.mat, ylim = c(0,100), 
plot.label = "Percent Methylation Across the Gene Body", 
show.var = "se", plot.fun = "median", min.upstream = -0.5,
max.downstream = 1.5)
abline(v = c(0,1), lty = 2, col = "gray", lwd = 2)
```


## Non-varying, Bimodal, and Trimodal by gene

I wanted to dig a bit deeper into these types of sites to see if they are enriched
anywhere in the gene body, or in specific sets of genes.

The following plots show the proportions of sites that have methylation percentages
of 0, 50, or 100%.

The 0% methylated sites peak at the TSS and get quite low toward the TES.
The 100% methylated sites have the opposite pattern.
The 50% methylated sites don't have much deviation along the gene.

```{r binned_mat}
#round to nearest 50
binned.all.strain <- apply(all.strain.mat, 2, function(x) round(x/50)*50)
bins <- c(0, 50, 100)
bin.count <- lapply(bins, function(x) apply(binned.all.strain, 2, function(y) length(which(y == x))/length(which(!is.na(y)))))

plot.new()
plot.window(xlim = c(-2, 2), ylim = c(0,1))
for(i in 1:length(bin.count)){
  points(as.numeric(colnames(all.strain.mat)), bin.count[[i]], type = "l", col = i, lwd = 3)
}
axis(1)
axis(2)
abline(v = c(0,1))
legend("topleft", legend = bins, col = 1:length(bin.count), lty = 1, lwd = 3)

count.mat <- Reduce("rbind", bin.count)
barplot(count.mat)

```

```{r site_type_location}
type_by_norm_pos <- function(norm.rrbs.mat, n.states = 1, min.strains = 3){
  binned.rrbs <- apply(norm.rrbs.mat, 2, function(x) bin.vector(x, c(0, 50, 100)))
  num.strains <- apply(binned.rrbs, 2, function(x) length(which(!is.na(x))))
  dont.pass <- which(num.strains < min.strains)
  num.sites <- apply(binned.rrbs, 2, function(x) length(unique(x[which(!is.na(x))])))
  type.present <- rep(0, ncol(norm.rrbs.mat))
  type.present[which(num.sites == n.states)] <- 1
  type.present[dont.pass] <- NA 
  names(type.present) <- colnames(norm.rrbs.mat)
  return(type.present)
}

non.varying.rrbs.file <- here("Results", "RRBS", "site.type.nonvarying.RDS")
if(!file.exists(non.varying.rrbs.file) || delete.previous){
  non_varying_rrbs <- lapply_pb(norm_rrbs, 
    function(x) if(length(x) > 1){type_by_norm_pos(x, 1, 3)}else{NA})
  saveRDS(non_varying_rrbs, non.varying.rrbs.file)
}else{
  non_varying_rrbs <- readRDS(non.varying.rrbs.file)
}


bimodal.rrbs.file <- here("Results", "RRBS", "site.type.bimodal.RDS")
if(!file.exists(bimodal.rrbs.file) || delete.previous){
  bimodal_rrbs <- lapply_pb(norm_rrbs, 
    function(x) if(length(x) > 1){type_by_norm_pos(x, 2, 3)}else{NA})
  saveRDS(bimodal_rrbs, bimodal.rrbs.file)
}else{
  bimodal_rrbs <- readRDS(bimodal.rrbs.file)
}

trimodal.rrbs.file <- here("Results", "RRBS", "site.type.trimodal.RDS")
if(!file.exists(trimodal.rrbs.file) || delete.previous){
  trimodal_rrbs <- lapply_pb(norm_rrbs, 
    function(x) if(length(x) > 1){type_by_norm_pos(x, 3, 3)}else{NA})
  saveRDS(trimodal_rrbs, trimodal.rrbs.file)
}else{
  trimodal_rrbs <- readRDS(trimodal.rrbs.file)
}
```

The following plots show the frequencies of each type of CpG site 
as they occur along the gene body. 

The majority of sites (60\%) are non-varying everywhere. This increases
to about 80% at the TSS. The dashed horizongal line markd 50\%.

```{r plot_non_var_freq, message = FALSE}
non_varying_mat <- plot.centered.vals(non_varying_rrbs, seq.by = seq.by, ylim = c(0,1), 
  return.means = FALSE, plot.label = "Non-Varying")
#plot.centered.mat(non_varying_mat, ylim = c(0, 1), plot.label = "Non-Varying")
abline(v = c(0,1))
abline(h = 0.5, col = "darkgray", lty = 2)

tss_non_var <- lapply(non_varying_rrbs, function(x) x[get.nearest.pt(as.numeric(names(x)), 0)])
non_var_genes <- which(sapply(tss_non_var, function(x) length(x) > 0 && x == 1))
non_var_enrich <- gost(names(non_var_genes), organism = "mmusculus")
par(mfrow = c(1,2))
plot.enrichment.wordcloud(non_var_enrich)

delete.previous = FALSE
```

Around 35\% of sites are bimodal. Around 20\% of TSS sites are bimodal.
These genes are enriched for response to stimuli.

```{r plot_bimodal}
delete.previous = TRUE

par(oldPar)
bimodal_mat <- plot.centered.vals(bimodal_rrbs, seq.by = seq.by, ylim = c(0,0.6), 
  return.means = FALSE, plot.label = "Bimodal")
#plot.centered.mat(bimodal_mat, ylim = c(0, 0.6), plot.label = "Bimodal")
abline(v = c(0,1))
abline(h = 0, col = "darkgray", lty = 2)

tss_bimodal <- lapply(bimodal_rrbs, function(x) x[get.nearest.pt(as.numeric(names(x)), 0)])
bimodal_genes <- which(sapply(tss_bimodal, function(x) length(x) > 0 && x == 1))
bimodal_enrich <- gost(names(bimodal_genes), organism = "mmusculus")
par(mfrow = c(1,2))
plot.enrichment.wordcloud(bimodal_enrich)

delete.previous = FALSE
```

Very few sites, roughly 4\% are trimodal in any given position. 
Just under 3\% are trimodal at the TSS. These genes are not enriched for anything.

```{r plot_trimodal}
delete.previous = TRUE

par(oldPar)
trimodal_mat <- plot.centered.vals(trimodal_rrbs, seq.by = seq.by, ylim = c(0,0.08), 
  return.means = FALSE, plot.label = "Trimodal")
#plot.centered.mat(trimodal_mat, ylim = c(0, 0.08), plot.label = "Trimodal")
abline(v = c(0,1))
abline(h = 0, col = "darkgray", lty = 2)

tss_trimodal <- lapply(trimodal_rrbs, function(x) x[get.nearest.pt(as.numeric(names(x)), 0)])
trimodal_genes <- which(sapply(tss_trimodal, function(x) length(x) > 0 && x == 1))
trimodal_enrich <- gost(names(trimodal_genes), organism = "mmusculus")
par(mfrow = c(1,2))
plot.enrichment.wordcloud(trimodal_enrich)

delete.previous = FALSE
```


## Within-Strain Effect of DNA Methylation on Expression

The following plot shows the effect of percent DNA methylation
on gene expression across all strains, normalized by position.

There is a very weak negative effect of DNA methylation 
on gene expression near the TSS. Other than that, there
is no overall effect of DNA methylation.

```{r rrbs_expr_cor, fig.width = 7, fig.height = 5, warning = FALSE}

rrbs.expr.effect <- vector(mode = "list", length = length(strains))
names(rrbs.expr.effect) <- strains
strain.expr.order <- order.strains(strains,names(strain.expr[[1]]), col.table)

#align gene methylation percentages with expression in this strain.
common.genes <- Reduce("intersect", lapply(strain_rrbs_mat, rownames))
gene.id <- transcript.info[match(common.genes, 
  transcript.info[,"external_gene_name"]),"ensembl_gene_id"]
gene.idx <- match(gene.id, names(strain.expr))
strain.expr.mat <- t(sapply(gene.idx, function(x) if(length(strain.expr[[x]]) > 1){strain.expr[[x]]}else{rep(NA, 9)}))
rownames(strain.expr.mat) <- common.genes
colnames(strain.expr.mat) <- rownames(strain.expr[[1]])

for(st in 1:length(strains)){
  strain_mat <- strain_rrbs_mat[[st]][match(common.genes, rownames(strain_rrbs_mat[[st]])),]
  #assign NA to 0. A missing CpG cannot be methylated
  strain_mat[which(is.na(strain_mat))] <- 0
  rrbs.expr.effect[[st]] <- apply(strain_mat, 2, 
    function(x) plot.with.model(x, strain.expr.mat[,strain.expr.order[st]], 
    confidence = 0.99, plot.results = FALSE))
}

rel.pos <- as.numeric(colnames(rrbs.expr.effect[[1]]))
all.fit <- rowMeans(sapply(rrbs.expr.effect, function(x) x[3,]))
all.lwr <- rowMeans(sapply(rrbs.expr.effect, function(x) x[4,]))
all.upr <- rowMeans(sapply(rrbs.expr.effect, function(x) x[5,]))

upstream.limit <- -0.5
downstream.limit <- 1.5
min.fit = -0.02
max.fit = 0.02

if(is.interactive){quartz(width = 7, height = 5)}
plot.new()
plot.window(xlim = c(upstream.limit, downstream.limit), ylim = c(min.fit, max.fit)) 
plot.poly.xy(rel.pos, all.lwr, rel.pos, all.upr, col = "gray80", border = "gray80")
points(rel.pos, all.fit, type = "l", col = "gray40", lwd = 2)
axis(1)
axis(2)
mtext(text = "Relative Gene Position", side = 1, line = 2.5)
mtext(text = "Effect Size", side = 2, line = 2.5)
abline(v = c(0,1), lwd = 2, col = "gray60", lty = 2)
abline(h = 0, col = "gray40", lty = 2)


within.strain.plotting.data <- cbind(rel.pos, all.lwr, all.fit, all.upr)
colnames(within.strain.plotting.data) <- c("position", "lwr", "fit", "upr")
saveRDS(within.strain.plotting.data, here("Results", "RRBS", "Plotting_Within_Strain.RDS"))
```

The figure below shows the correlation between expression and methylation
at bimodal sites.


```{r bimodal_expr_cor, fig.width = 7, fig.height = 5, warning = FALSE}
bimodal.expr.effect <- vector(mode = "list", length = length(strains))
names(bimodal.expr.effect) <- strains
strain.expr.order <- order.strains(strains,names(strain.expr[[1]]), col.table)

#align gene methylation percentages with expression in this strain.
common.genes <- Reduce("intersect", lapply(strain_rrbs_mat, rownames))
gene.id <- transcript.info[match(common.genes, 
  transcript.info[,"external_gene_name"]),"ensembl_gene_id"]
gene.idx <- match(gene.id, names(strain.expr))
strain.expr.mat <- t(sapply(gene.idx, function(x) if(length(strain.expr[[x]]) > 1){strain.expr[[x]]}else{rep(NA, 9)}))
rownames(strain.expr.mat) <- common.genes
colnames(strain.expr.mat) <- rownames(strain.expr[[1]])

for(st in 1:length(strains)){
  strain_mat <- strain_rrbs_mat[[st]][match(common.genes, rownames(strain_rrbs_mat[[st]])),]
  common.gene.idx <- match(intersect(rownames(strain_mat), rownames(bimodal_mat)), rownames(strain_mat))
  strain_mat <- strain_mat[common.gene.idx,]
  #replace NA's with 0s because sites that don't have CpG's aren't methylated
  strain_mat[which(is.na(strain_mat))] <- 0
  strain.expr.mat <- strain.expr.mat[common.gene.idx,]
  common.bimodal.idx <- match(intersect(rownames(strain_mat), rownames(bimodal_mat)), rownames(bimodal_mat))
  non.bimodal <- which(bimodal_mat[common.bimodal.idx,] == 0)
  strain_mat[non.bimodal] <- NA
  bimodal.expr.effect[[st]] <- apply(strain_mat, 2, 
    function(x) plot.with.model(x, strain.expr.mat[,strain.expr.order[st]], 
    confidence = 0.95, plot.results = FALSE))
}

rel.pos <- as.numeric(colnames(bimodal.expr.effect[[1]]))
all.fit <- rowMeans(sapply(bimodal.expr.effect, function(x) x[3,]))
all.lwr <- rowMeans(sapply(bimodal.expr.effect, function(x) x[4,]))
all.upr <- rowMeans(sapply(bimodal.expr.effect, function(x) x[5,]))

upstream.limit <- -0.5
downstream.limit <- 1.5
min.fit = -0.02
max.fit = 0.02

if(is.interactive){quartz(width = 7, height = 5)}
plot.new()
plot.window(xlim = c(upstream.limit, downstream.limit), ylim = c(min.fit, max.fit)) 
plot.poly.xy(rel.pos, all.lwr, rel.pos, all.upr, col = "gray80", border = "gray80")
points(rel.pos, all.fit, type = "l", col = "gray40", lwd = 2)
axis(1)
axis(2)
mtext(text = "Relative Gene Position", side = 1, line = 2.5)
mtext(text = "Effect Size", side = 2, line = 2.5)
abline(v = c(0,1), lwd = 2, col = "gray60", lty = 2)
abline(h = 0, col = "gray40", lty = 2)

bimodal_effects <- cbind(rel.pos, all.lwr, all.fit, all.upr)
colnames(bimodal_effects) <- c("position", "lwr", "fit", "upr")
saveRDS(bimodal_effects, here("Results", "RRBS", "bimodal_effects.RDS"))

#pheatmap(sapply(bimodal.expr.effect, function(x) x[3,]), cluster_cols = FALSE, cluster_rows = FALSE)
```

The figure below shows the correlation between expression and methylation
at trimodal sites.

```{r trimodal_expr_cor, fig.width = 7, fig.height = 5, warning = FALSE}
trimodal.expr.effect <- vector(mode = "list", length = length(strains))
names(trimodal.expr.effect) <- strains
strain.expr.order <- order.strains(strains,names(strain.expr[[1]]), col.table)

#align gene methylation percentages with expression in this strain.
common.genes <- Reduce("intersect", lapply(strain_rrbs_mat, rownames))
gene.id <- transcript.info[match(common.genes, 
  transcript.info[,"external_gene_name"]),"ensembl_gene_id"]
gene.idx <- match(gene.id, names(strain.expr))
strain.expr.mat <- t(sapply(gene.idx, function(x) if(length(strain.expr[[x]]) > 1){strain.expr[[x]]}else{rep(NA, 9)}))
rownames(strain.expr.mat) <- common.genes
colnames(strain.expr.mat) <- rownames(strain.expr[[1]])

for(st in 1:length(strains)){
  strain_mat <- strain_rrbs_mat[[st]][match(common.genes, rownames(strain_rrbs_mat[[st]])),]
  common.gene.idx <- match(intersect(rownames(strain_mat), rownames(trimodal_mat)), rownames(strain_mat))
  strain_mat <- strain_mat[common.gene.idx,]
  #replace NA's with 0s because sites that don't have CpG's aren't methylated
  strain_mat[which(is.na(strain_mat))] <- 0
  strain.expr.mat <- strain.expr.mat[common.gene.idx,]
  common.trimodal.idx <- match(intersect(rownames(strain_mat), rownames(trimodal_mat)), rownames(trimodal_mat))
  non.trimodal <- which(trimodal_mat[common.trimodal.idx,] == 0)
  strain_mat[non.trimodal] <- NA
  trimodal.expr.effect[[st]] <- apply(strain_mat, 2, 
    function(x) plot.with.model(x, strain.expr.mat[,strain.expr.order[st]], 
    confidence = 0.95, plot.results = FALSE))
}

rel.pos <- as.numeric(colnames(trimodal.expr.effect[[1]]))
all.fit <- rowMeans(sapply(trimodal.expr.effect, function(x) x[3,]))
all.lwr <- rowMeans(sapply(trimodal.expr.effect, function(x) x[4,]))
all.upr <- rowMeans(sapply(trimodal.expr.effect, function(x) x[5,]))

upstream.limit <- -0.5
downstream.limit <- 1.5
min.fit = -0.02
max.fit = 0.02

if(is.interactive){quartz(width = 7, height = 5)}
plot.new()
plot.window(xlim = c(upstream.limit, downstream.limit), ylim = c(min.fit, max.fit)) 
plot.poly.xy(rel.pos, all.lwr, rel.pos, all.upr, col = "gray80", border = "gray80")
points(rel.pos, all.fit, type = "l", col = "gray40", lwd = 2)
axis(1)
axis(2)
mtext(text = "Relative Gene Position", side = 1, line = 2.5)
mtext(text = "Effect Size", side = 2, line = 2.5)
abline(v = c(0,1), lwd = 2, col = "gray60", lty = 2)
abline(h = 0, col = "gray40", lty = 2)
#pheatmap(sapply(trimodal.expr.effect, function(x) x[3,]), cluster_cols = FALSE, cluster_rows = FALSE)


trimodal_effects <- cbind(rel.pos, all.lwr, all.fit, all.upr)
colnames(trimodal_effects) <- c("position", "lwr", "fit", "upr")
saveRDS(trimodal_effects, here("Results", "RRBS", "trimodal_effects.RDS"))

```

## Across-strain variation in DNA methylation

For each gene, we also looked for inter-strain variation in expression 
associated with DNA methylation.

We used the aligned DNA methylation values generated above. For
each gene, we correlated DNA methylation percent with expression 
across strains. 

There is no correlation between gene expression and DNA methylation
across strains.

```{r inter_strain}

rrbs.by.gene.file <- here("Results", "RRBS", "RRBS.by.Gene.RDS")

if(!file.exists(rrbs.by.gene.file) || delete.previous){
  gene.by.strain <- lapply_pb(common.genes, function(y) sapply(strain_rrbs_mat, function(x) x[which(rownames(x) == y),]))
  names(gene.by.strain) <- common.genes
  saveRDS(gene.by.strain, rrbs.by.gene.file)
}else{
  gene.by.strain <- readRDS(rrbs.by.gene.file)
}


gene.expr.cor.file <- here("Results", "RRBS", "RRBS.Expr.Cor.Across.Strains.RDS")
if(!file.exists(gene.expr.cor.file) || delete.previous){
  expr.gene.names <- transcript.info[match(names(strain.expr), 
      transcript.info[,"ensembl_gene_id"]),"external_gene_name"]
  common.genes <- Reduce("intersect", lapply(strain_rrbs_mat, rownames))
  expr.order <- order.strains(strains, names(strain.expr[[1]]), col.table)
  scaled.expr.mat <- t(sapply(scaled.expr[match(common.genes, expr.gene.names)], 
    function(x) if(length(x) > 1){x[expr.order,]}else{rep(NA, 9)}))
  
  stat.mat <- matrix(NA, nrow = ncol(strain_rrbs_mat[[1]]), ncol = 5)
  colnames(stat.mat) <- c("r.cor", "p", "slope.fit", "slope.lwr", "slope.upr")
  rownames(stat.mat) <- colnames(strain_rrbs_mat[[1]])

  #replace NA's with 0s because non-CpG sites are not methylated
  with_zeros_mat <- strain_rrbs_mat
  for(st in 1:length(with_zeros_mat)){
    with_zeros_mat[[st]][which(is.na(strain_rrbs_mat[[st]]))]  <- 0
  }

  for(pos in 1:ncol(strain_rrbs_mat[[1]])){
    pos.rrbs <- sapply(with_zeros_mat, function(x) x[match(common.genes, rownames(x)),pos])
    stat.mat[pos,] <- plot.with.model(as.vector(pos.rrbs), as.vector(scaled.expr.mat), 
      report = "cor.test", confidence = 0.95, plot.results = FALSE)
  }
  saveRDS(stat.mat, gene.expr.cor.file)
}else{
  stat.mat <- readRDS(gene.expr.cor.file)
}


plot.new()
plot.window(xlim = c(-0.5, 1.5), ylim = c(-0.001, 0.001))
plot.poly.xy(rel.pos, stat.mat[,"slope.lwr"], rel.pos, stat.mat[,"slope.upr"],
col = "gray80", border = "gray80")
points(rel.pos, stat.mat[,"slope.fit"], type = "l", col = "gray40", lwd = 2)
axis(1);axis(2)
abline(v = c(0,1), lwd = 2, col = "gray60", lty = 2)
abline(h = 0, col = "gray40", lty = 2)
mtext("Effect Size", side = 2, line = 2.5)
mtext("Effect of DNA methylation on Gene Expression Across Strains", side = 3)

across.strain.plotting.data <- cbind(rel.pos, stat.mat[,"slope.lwr"], 
  stat.mat[,"slope.fit"], stat.mat[,"slope.upr"])
colnames(across.strain.plotting.data) <- c("position", "lwr", "fit", "upr")
saveRDS(across.strain.plotting.data, here("Results", "RRBS", "Plotting_Across_Strain.RDS"))
```

## Gene expression by presence/absence

So far we have looked at how percent methylation relates to gene
expression. Our data, and data from other suggest that the percent
methylation at any given CpG site is not particularly heritable. 

However, the presence or absence of a CpG site might be heritable,
as it might be due to a SNP that either creates or destroys the site.

Therefore, we also want to look at the correlation between site
presence/absence and gene expression across strains.

First look at each individual transcript to see how the presence
or absence of CpG sites affects expression.

```{r ind_transcripts}

pres.coef.file <- here("Results", "RRBS", "Presence_Absence_Coef.RDS")
nbins <- 15
gene.bins <- segment_region(-0.6, 1.6, nbins+1, "ends")
save.every = 100

#set up variables and checks
expr.gene.names <- transcript.info[match(rownames(ind.expr), 
  transcript.info[,"ensembl_gene_id"]),"external_gene_name"]
common.genes <- Reduce("intersect", list(names(strain.gene.methylation[[1]]), expr.gene.names))

#strain.gene.methylation
#ind.expr 
methyl.names <- gsub("129", "S1", gsub("_", "", unlist(lapply(strain.gene.methylation, function(x) colnames(x[[1]])))))
ind.order <- match(colnames(ind.expr), methyl.names)
#cbind(colnames(ind.expr), methyl.names[ind.order])
all.ind <- unlist(lapply(strain.gene.methylation, function(x) colnames(x[[1]])))

if(!file.exists(pres.coef.file) || delete.previous){
  start.at <- 1
  all.bin.coef <- vector(mode = "list", length = length(common.genes))
  names(all.bin.coef) <- common.genes
}else{
  all.bin.coef <- readRDS(pres.coef.file)
  results.len <- sapply(all.bin.coef, length)
  start.at <- max(which(results.len > 0))+1
}

if(start.at < length(common.genes)){
  
  sink(here("Results", "RRBS", "progress.txt"))
  for(i in start.at:length(common.genes)){
    #if(is.interactive){report.progress(i, length(gene.names))}
    cat(i, ":")
    expr.idx <- which(expr.gene.names == common.genes[i])
    methyl.idx <- lapply(strain.gene.methylation, function(x) which(names(x) == common.genes[i]))

    gene.expr <- rankZ(ind.expr[expr.idx,])
    methyl.mat <- lapply(1:length(methyl.idx), function(x) strain.gene.methylation[[x]][[methyl.idx[[x]]]])

    all.strains.pres <- all(sapply(methyl.mat, length) > 1)
    if(!all.strains.pres){cat(" Not all strains have methylation data\n");next()}

    #get all uniqe positions
    u_pos <- sort(unique(as.numeric(unlist(lapply(methyl.mat, rownames)))))

    if(length(u_pos) == 0){cat(" No methylation matrix\n");next()}
    if(length(u_pos) > 2000){cat(" Methylation matrix is too large\n");next()}

    #make one big matrix for all strains
    combined.mat <- matrix(NA, nrow = length(all.ind), ncol = length(u_pos))
    rownames(combined.mat) <- all.ind
    colnames(combined.mat) <- u_pos
    for(st in 1:length(methyl.mat)){
      combined.mat[colnames(methyl.mat[[st]]),rownames(methyl.mat[[st]])] <- methyl.mat[[st]]
    }
  #pheatmap(combined.mat, cluster_rows = FALSE, cluster_cols = FALSE)
  #binarize the matrix
  bin.mat <- combined.mat
  bin.mat[which(!is.na(combined.mat))] <- 1
  bin.mat[which(is.na(combined.mat))] <- 0

  combined.model <- apply(bin.mat[ind.order,], 2,
    function(x) lm(gene.expr~x)) 
  combined.coef <- t(sapply(combined.model, 
    function(x) if(!is.na(coef(x)[2])){coef(summary(x))[2,]}else{rep(NA, 4)}))
  colnames(combined.coef) <- colnames(coef(summary(combined.model[[1]])))
  all.bin.coef[[i]] <- combined.coef

  #plot(combined.coef[,1], -log10(combined.coef[,4]))
  #sig.idx <- which(combined.coef[,4] < 1e-3)
  #combined.coef[sig.idx,]
  #plot.with.model(bin.mat[ind.order,"3221219"], gene.expr, col = strain.col, main = common.genes[i])
  #norm.coord  <- center.on.feature(gene.name = common.genes[i], gene.info = transcript.info, vals = rownames(combined.coef), feature = "full")
  #p.col <- colors.from.values(-log10(combined.coef[,4]), col.scale = "blue", grad.dir = "high")
  #p.order <- order(-log10(combined.coef[,4]), decreasing = FALSE)
  #plot(as.numeric(names(norm.coord))[p.order], combined.coef[p.order,1], type = "h", col = p.col[p.order], main = common.genes[i], lwd = 3);abline(h = 0, v = c(0,1))

  if(i %% save.every == 0){
    saveRDS(all.bin.coef, pres.coef.file)
  }
  cat("\n")
  }
  saveRDS(all.bin.coef, pres.coef.file)
}else{
  all.bin.coef <- readRDS(pres.coef.file)
}
sink()
```

The following figure shows the distribution of p values for
presence/absence CpG sites and gene expression. There is an
enrichment of significant p values.

```{r pres_abs_p}
all.p <- unlist(lapply(all.bin.coef, function(x) if(length(x) > 1){x[,4]}))
hist(all.p, breaks = 25)
sig.genes <- sapply(all.bin.coef, function(x) length(which(x[,4] <= 1e-5)))
#length(which(sig.genes > 1))
```

The following plot shows the distribution of coefficients of disrupted
CpGs. There is no predominant direction of effect either up or down.

```{r coef_dist}
all.coef <- unlist(lapply(all.bin.coef, function(x) if(length(x) > 1){x[,1]}))
hist(all.coef, main = "All Coefficients")
abline(v = mean(all.coef, na.rm = TRUE), col = "red")
```

The following plot shows the distribution of coefficients that
were significant at the 10^-5 level. There is still no predominant
direction of effects. CpG disruptions are just as likely to increase
expression as decresae expression.

```{r sig_coef}
hist(all.coef[which(all.p <= 1e-5)], breaks = 100, main = "Significant Coefficients")
```

The following plot shows that most CpG islands that are affected by 
loss/gain across strains are concentrated at the TSS, although, I think
that this is probably because we measured most near the TSS.


```{r pres_abs_dist, fig.width = 10, fig.height = 4}
pres.norm.coord <- lapply(1:length(all.bin.coef), function(x) if(length(all.bin.coef[[x]] > 0)){center.on.feature(names(all.bin.coef)[x], gene.info = transcript.info, vals = rownames(all.bin.coef[[x]]), feature = "full")}else{NA})

all.coord <- unlist(lapply(1:length(pres.norm.coord), function(x) if(length(all.bin.coef[[x]] > 1)){as.numeric(names(pres.norm.coord[[x]]))}))
all.neg.log.p <- unlist(lapply(1:length(pres.norm.coord), function(x) if(length(all.bin.coef[[x]] > 1)){-log10(all.bin.coef[[x]][,4])}))
all.coord.coef <- unlist(lapply(1:length(pres.norm.coord), function(x) if(length(all.bin.coef[[x]] > 1)){all.bin.coef[[x]][,1]}))

region.bins <- segment.region(-0.6, 1.6, 42)

bin.idx <- lapply(1:(length(region.bins)-1), 
  function(x) intersect(which(all.coord >= region.bins[x]),
  which(all.coord <= region.bins[(x+1)])))

binned.log.p <- lapply(bin.idx, function(x) all.neg.log.p[x])
binned.coef <- lapply(bin.idx, function(x) all.coord.coef[x])

bin.coord <- region.bins[1:(length(region.bins)-1)]
num.log.p <- sapply(binned.log.p, function(x) length(x))
plot(bin.coord, num.log.p, type = "h", lwd = 3, xlab = "Relative Position",
  ylab = "Count", main = "Number of CpG sites with strain-specific presence")
```

The following plot shows the mean -log10(p) for CpG effects
on expression in each region. This shows that although the
number of sites disrupted near the TSS is the greatest, these
are some of the least significant changes in terms of expression
across the gene body.

```{r mean_p, fig.width = 10, fig.height = 4}
plot_mean_conf(bin.coord, binned.log.p, conf.level = 0.95, spar = 0.4, 
  xlab = "Relative Position", ylab = "Mean log10(p)", main = "Mean log10(p)")
```

The plot below shows the mean effect of each CpG disruption
on gene expression. There is no consisten direction of 
change in gene expression based on disrupted CpG sites.

```{r mean_coef}
plot_mean_conf(bin.coord, binned.coef, conf.level = 0.95, spar = 0.4, 
  xlab = "Relative Position", ylab = "Mean Coef", main = "Mean Coef")
abline(h = 0)
```

Should we say something about specific genes with CpG disruptions?

```{r presence_absence}

pres.expr.cor.file <- here("Results", "RRBS", "RRBS.presence.Expr.Cor.Across.Strains.RDS")

if(!file.exists(pres.expr.cor.file) || delete.previous){
  expr.gene.names <- transcript.info[match(names(strain.expr), 
      transcript.info[,"ensembl_gene_id"]),"external_gene_name"]
  common.genes <- Reduce("intersect", lapply(strain_rrbs_mat, rownames))
  expr.order <- order.strains(strains, names(strain.expr[[1]]), col.table)
  scaled.expr.mat <- t(sapply(scaled.expr[match(common.genes, expr.gene.names)], 
    function(x) if(length(x) > 1){x[expr.order,]}else{rep(NA, 9)}))

  stat.mat <- matrix(NA, nrow = ncol(strain_rrbs_mat[[1]]), ncol = 5)
  colnames(stat.mat) <- c("r.cor", "p", "slope.fit", "slope.lwr", "slope.upr")
  rownames(stat.mat) <- colnames(strain_rrbs_mat[[1]])
  
  for(pos in 1:ncol(strain_rrbs_mat[[1]])){
    pos.rrbs <- sapply(strain_rrbs_mat, function(x) x[match(common.genes, rownames(x)),pos])
    has.any <- which(apply(pos.rrbs, 1, function(x) !all(is.na(x))))
    bin.rrbs <- pos.rrbs
    bin.rrbs[which(is.na(pos.rrbs))] <- 0
    bin.rrbs[which(!is.na(pos.rrbs))] <- 1
    stat.mat[pos,] <- plot.with.model(as.vector(bin.rrbs[has.any,]), 
      as.vector(scaled.expr.mat[has.any,]), 
      report = "cor.test", confidence = 0.95, plot.results = FALSE)
  }
  saveRDS(stat.mat, pres.expr.cor.file)
}else{
  stat.mat <- readRDS(pres.expr.cor.file)
}

coords <- as.numeric(colnames(strain_rrbs_mat[[1]]))

plot.new()
plot.window(xlim = c(-0.5, 1.5), ylim = c(-0.1, 0.1))
plot.poly.xy(coords, stat.mat[,"slope.lwr"], coords, stat.mat[,"slope.upr"],
col = "gray80", border = "gray80")
points(coords, stat.mat[,"slope.fit"], type = "l", col = "gray40", lwd = 2)
axis(1);axis(2)
abline(v = c(0,1), lwd = 2, col = "gray60", lty = 2)
abline(h = 0, col = "gray40", lty = 2)
mtext("Effect of CpG Site Presence on Gene Expression", side = 3)
mtext("Effect Size", side = 2, line = 2.5)

```
