# Supplementary material for: Variation in histone configurations correlates with gene expression across nine inbred strains of mice
Source: Genome Res. 2023 Jun;33(6):857–71. doi: 10.1101/gr.277467.122 (PMC10519406; doi:10.1101/gr.277467.122)
Supplement: Supplement 1 [file Supplemental_Code.zip › Supplemental_Code/1.Analysis/3.1_RRBS_expression.Rmd]

---
title: "RRBS Analysis"
author: Anna L Tyler
date: '`r format(Sys.Date(), "%B %d, %Y")`'
output: 
  html_document:
    code_folding: hide
    collapsed: no
    toc: yes
    toc_float: yes
---

The purpose of this workflow is to look for correlations between DNA methylation
and gene expression within a single strain

This workflow uses the output from the RRBS workflow.

```{r load_libraries, echo = FALSE, warning = FALSE, message = FALSE, error = FALSE}
is.interactive = FALSE
#is.interactive = TRUE
needed.packages <- c("here", "pheatmap", "hexbin", "RColorBrewer")
for(i in 1:length(needed.packages)){library(needed.packages[i], character.only = TRUE)}
```

```{r source_code}
all.code.dir <- list.files(here("code"), full.names = TRUE)
for(i in 1:length(all.code.dir)){
	all.fun <- list.files(all.code.dir[i], full.names = TRUE)
	for(j in 1:length(all.fun)){source(all.fun[j])}
}
```

```{r read_rrbs}
rrbs.file <- here("Data", "RRBS", "All.Methylation.RDS")
all.var <- ls()
rrbs.loaded <- as.logical(length(which(all.var == "all.rrbs")))

if(!rrbs.loaded){
	all.rrbs <- readRDS(rrbs.file)
}

ind.name <- names(all.rrbs)
ind.label <- sapply(strsplit(ind.name, ""), function(x) paste(tail(x, 2), collapse = ""))
treat.label <- substr(ind.label, 1, 1)
ind <- substr(ind.label, 2,2)
strain <- mapply(function(x,y) gsub(x, "", y), ind.label, ind.name)
u_strain <- unique(strain)
id.table <- cbind(strain, treat.label, ind)
```

```{r load_expression_data}
gene.info <- readRDS(here("Data", "RNASeq", "RNASeq_gene_info.RData"))
expr <- readRDS(here("Data", "RNASeq", "StrainsEffCts9_vst.RDS"))

col.table <- as.matrix(read.table(here("Data", "support_files", "strain.color.table.txt"), 
sep = "\t", comment.char = "%", stringsAsFactors = FALSE))

u_genes <- unique(gene.info[,"external_gene_name"])
```


```{r strain}
strains <- col.table[,1]

test.num <- length(u_genes)
survey.buffer = 5000 #The number of bp to look up and downstream of specified regions
plot.buffer = 2000 #The number of bp around a point to plot
mean.buffer = 1000 # The number of bp around a point for calculating mean methylation
methyl.bins <- c(0, 50, 100) #Where to bin methylation percentages
```

Get methylation percentages for all genes and all strains.

```{r gene_methyl}
strain.gene.methylation <- vector(mode = "list", length = length(strains))
names(strain.gene.methylation) <- strains

for(st in 1:nrow(col.table)){
  gene.methyl.file <- here("Data", "RRBS", paste0("All.Gene.Methylation.", col.table[st,6], ".RDS"))

  if(!file.exists(gene.methyl.file)){
    cat("Getting methylation for", strains[st], "\n")
    gene.methyl <- lapply_pb(u_genes[1:test.num], 
    function(x) get.methyl.by.gene(x, gene.info.table = gene.info, 
    methyl.data = all.rrbs, methyl.id.table = id.table, 
    upstream.buffer = survey.buffer, downstream.buffer = survey.buffer, 
    strains = strains[st], treatment = "C", strain.means = FALSE))
    names(gene.methyl)  <- u_genes[1:test.num]
    saveRDS(gene.methyl, gene.methyl.file)
  }else{
    gene.methyl <- readRDS(gene.methyl.file)
  }
  strain.gene.methylation[[st]] <- gene.methyl
}
```

Calculate average RRBS for each gene across replicates.

```{r avg_rrbs}
strain_avg_rrbs <- vector(mode = "list", length = length(strains))
names(strain_avg_rrbs) <- strains
for(st in 1:length(strains)){
  strain_avg_rrbs[[st]] <- lapply(strain.gene.methylation[[st]], 
  function(x) if(length(x) > 3){rowMeans(x, na.rm = TRUE)}else{NA})
}
```


```{r gene_expr, fig.height = 8, fig.width = 8}
gene.c.expr.file <- here("Results", "RRBS", paste0("gene.c.expr.", st[1], ".RDS"))
gene.t.expr.file <- here("Results", "RRBS", paste0("gene.t.expr.", st[1], ".RDS"))

if(!file.exists(gene.c.expr.file)){
  gene.c.expr <- vector(mode = "list", length = test.num)
  names(gene.c.expr) <- u_genes[1:test.num]
  for(i in 1:test.num){
    gene.c.expr[[i]] <- get.gene.expr(rnaseq.gene.info = gene.info, rna.seq = expr, 
    gene.name = u_genes[i], strain.name = st[2], treatment.name = "C", 
    col.table = col.table, average.replicates = FALSE)
  }
  saveRDS(gene.c.expr, gene.c.expr.file)
}else{
  gene.c.expr <- readRDS(gene.c.expr.file)
}

if(!file.exists(gene.t.expr.file)){
  gene.t.expr <- vector(mode = "list", length = test.num)
  names(gene.t.expr) <- u_genes[1:test.num]
  for(i in 1:test.num){
    gene.t.expr[[i]] <- get.gene.expr(rnaseq.gene.info = gene.info, rna.seq = expr, 
    gene.name = u_genes[i], strain.name = st[2], treatment.name = "T", 
    col.table = col.table, average.replicates = FALSE)
  }
  saveRDS(gene.t.expr, gene.t.expr.file)
}else{
  gene.t.expr <- readRDS(gene.t.expr.file)
}

par(mfrow = c(2,2))
mean.c.expr <- sapply(gene.c.expr, function(x) mean(x, na.rm = TRUE))
hist(mean.c.expr, main = "Distribution of Control Gene Expression", breaks = 100,
xlab = "Mean Expression")
low.exp <- 6
high.exp <- 10
abline(v = c(low.exp, high.exp), lwd = 3)

mean.t.expr <- sapply(gene.t.expr, function(x) mean(x, na.rm = TRUE))
hist(mean.t.expr, main = "Distribution of Treatment Gene Expression", breaks = 100,
xlab = "Mean Expression")
abline(v = c(low.exp, high.exp), lwd = 3)

plot.with.model(mean.c.expr, mean.t.expr, report = "cor.test", xlab = "Control Expression",
ylab = "Treatment Expression", main = "Treatment vs. Control")
```

The following sets of figures show correlations between percent methylation
and gene expression in a number of different ways. Each set corresponds to 
methylation around one of the following features:

1. Whole gene body plus or minus a `r mean.buffer`bp buffer. 

2. The transcription start site (TSS) plus or minus `r mean.buffer`bp on either side.

3. The promoter, which is generally 700 bp upstream of the TSS and 200 bp downstream
of the TSS.

4. The transcription end site (TES) plus or minus `r mean.buffer`bp on either side.

5. The first exon. 
Research has shown that methylation in the first exon of a gene is 
correlated with lower expression.

We show the correlation between expression and methylation in a number of ways.

1. *Expression/Methylation Correlation:* The correlation between percent methylation of the 
region specified with gene expression. This plot includes all data points without
any binning or rounding. The points in these plots are slightly transparent to 
give a rough idea of density.

2. *Expression by Methylation Bin:* For these plots we rounded percent methylation to the
nearest 0, 50 or 100 percent, and looked at the distribution of transcript
expression for each of these bins.

3. *Percent Low by Methylation:* For this plot, we again grouped transcripts into 0, 50,
or 100% methylated. We then counted the percentage of each of these groups that
had low expression (which we set at `r low.exp`). 
We calculated the percent of transcripts in each methylation bin that were lowly 
expressed.

Overall impressions are that high methylation near the TSS is associated with
lower expression, but is associated with higher expression upstream of the TES.


## Whole Region {.tabset .tabset-fade .tabset-pills}

```{r gene_methyl_expr}
mean.methyl.pos <- lapply(gene.methyl, function(x) if(class(x) == "matrix"){rowMeans(x, na.rm = TRUE)}else{NA})
gene.mean.methyl <- sapply(mean.methyl.pos, function(x) mean(x, na.rm = TRUE))
```

### Expression/Methylation Correlation
```{r whole_cor}
plot.with.model(gene.mean.methyl, mean.c.expr, xlab = "Average Methylation Across Region", 
ylab = "Average Expression", report = "cor.test",
col = rgb(100/256, 100/256, 100/256, alpha = 0.5))
```

### Expression By Methylation Bin

```{r whole_strip, fig.width = 7, fig.height = 5}
rounded.whole.methyl <- bin.vector(gene.mean.methyl, methyl.bins)
stripchart(round(mean.c.expr, 2)~rounded.whole.methyl, method = "stack", pch = 16, col = "gray", 
vertical = TRUE, offset = 0.2, xlab = "Percent Methylation", ylab = "Expression",
main = "Across Region")
expr.meds <- sapply(methyl.bins, function(x) median(mean.c.expr[which(rounded.whole.methyl == x)], 
na.rm = TRUE))
points(x = 1:length(methyl.bins), y = expr.meds, pch = "*", cex = 2, col = "red")
```

### Percent Low Expressing by Methylation

```{r whole_silenced, width = 7, height = 5}
bin.cols <- c("#f0f0f0", "#bdbdbd", "#636363")
num.genes <- sapply(methyl.bins, function(x) length(mean.c.expr[which(rounded.whole.methyl == x)]))
names(num.genes) <- methyl.bins
num.silenced <- sapply(methyl.bins, function(x) length(which(mean.c.expr[which(rounded.whole.methyl == x)] < low.exp)) )
percent.silenced <- round((num.silenced/num.genes)*100)
names(percent.silenced) <- methyl.bins
layout(matrix(c(1,2), nrow = 1), widths = c(0.5, 1))
barplot(matrix(num.genes, ncol = 1), col = bin.cols, main = "# Genes Per Bin")
barplot(percent.silenced, main = "Whole Region", ylim = c(0, 100), col = bin.cols)
legend("topleft", fill = bin.cols, legend = methyl.bins)
abline(h = 50)
```


## TSS {.tabset .tabset-fade .tabset-pills}
Then we looked at methylation near specific fatures. For single bp positions,
like TSS and TES, we looked `r mean.buffer` up and downstream from the bp position.
For regions, like the first exon and the promoter, we looked at methylation within
the defined region.

```{r tss_calc}
#center the methylation values on the TSS
tss.file <- here("results", paste0("TSS.Centered.", st[1], ".RDS"))
if(!file.exists(tss.file)){
  tss.centered.methyl <- vector(mode = "list", length = length(mean.methyl.pos))
  names(tss.centered.methyl) <- names(mean.methyl.pos)
  for(i in 1:length(mean.methyl.pos)){
    tss.centered.methyl[[i]] <- center.on.feature(names(mean.methyl.pos)[i], gene.info, 
    mean.methyl.pos[[i]], feature = "tss")
  }
  saveRDS(tss.centered.methyl, tss.file)
}else{
  tss.centered.methyl <- readRDS(tss.file)
}
```

### Aligned Methylation
```{r tss_avg, fig.height = 5, fig.width = 7}
#get the average methylation in the window near the TSS
methyl.tss.vals <- lapply(tss.centered.methyl, 
function(x) get.mean.near.center(x, upstream.buffer = plot.buffer, 
downstream.buffer = plot.buffer, get.mean = FALSE))
ymax <- 80
plot.centered.vals(val.list = methyl.tss.vals, plot.label = "TSS All", ylim = c(0, ymax))
draw.rectangle(-700, 200, 0, 20, lwd = 2, border = "gray")
```

### Expression/Methylation Correlation
```{r tss_cor}
mean.methyl.tss <- sapply(tss.centered.methyl, 
function(x) get.mean.near.center(x, upstream.buffer = mean.buffer, 
downstream.buffer = mean.buffer, get.mean = TRUE))
plot.with.model(mean.methyl.tss, mean.c.expr, xlab = "Average Methylation", 
ylab = "Average Expression", report = "cor.test", main = "Near TSS",
col = rgb(100/256, 100/256, 100/256, alpha = 0.5))
```

### Expression by Methylation Bin
```{r tss_strip, fig.width = 7, fig.height = 5}
rounded.tss.methyl <- bin.vector(mean.methyl.tss, methyl.bins)
stripchart(round(mean.c.expr, 2)~rounded.tss.methyl, method = "stack", 
pch = 16, col = "gray", vertical = TRUE, offset = 0.2, 
xlab = "Percent Methylation", ylab = "Expression", main = "TSS")
expr.meds <- sapply(methyl.bins, function(x) median(mean.c.expr[which(rounded.tss.methyl == x)], 
na.rm = TRUE))
points(x = 1:length(methyl.bins), y = expr.meds, pch = "*", cex = 2, col = "red")
```

### Percent Low Expressing by Methylation

```{r tss_silenced, width = 7, height = 5}
num.genes <- sapply(methyl.bins, 
function(x) length(mean.c.expr[which(rounded.tss.methyl == x)]))
num.silenced <- sapply(methyl.bins, 
function(x) length(which(mean.c.expr[which(rounded.tss.methyl == x)] < low.exp)))
names(num.silenced) <- methyl.bins
percent.silenced <- round((num.silenced/num.genes)*100)
names(percent.silenced) <- methyl.bins
layout(matrix(c(1,2), nrow = 1), widths = c(0.5, 1))
barplot(matrix(num.genes, ncol = 1), col = bin.cols, main = "# Genes Per Bin")
barplot(percent.silenced, main = "TSS", ylim = c(0, 100), col = bin.cols)
legend("topleft", fill = bin.cols, legend = methyl.bins)
abline(h = 50)
```

### Percent High Expressing

```{r tss_high, width = 7, height = 5}
num.genes <- sapply(methyl.bins, 
function(x) length(mean.c.expr[which(rounded.tss.methyl == x)]))
num.high <- sapply(methyl.bins, 
function(x) length(which(mean.c.expr[which(rounded.tss.methyl == x)] >= high.exp)) )
names(num.high) <- methyl.bins
percent.high <- round((num.high/num.genes)*100)
names(percent.high) <- methyl.bins
layout(matrix(c(1,2), nrow = 1), widths = c(0.5, 1))
barplot(matrix(num.genes, ncol = 1), col = bin.cols, main = "# Genes Per Bin")
barplot(percent.high, main = "TSS", ylim = c(0, 100), col = bin.cols)
legend("topleft", fill = bin.cols, legend = methyl.bins)
abline(h = 50)
```


## Promoter {.tabset .tabset-fade .tabset-pills}

```{r prom_calc}
#center the methylation values on the TSS
prom.file <- here("results", paste0("Promoter.Centered.", st[1], ".RDS"))
if(!file.exists(prom.file)){
  prom.centered.methyl <- vector(mode = "list", length = length(mean.methyl.pos))
  names(prom.centered.methyl) <- names(mean.methyl.pos)
  for(i in 1:length(mean.methyl.pos)){
    prom.centered.methyl[[i]] <- center.on.feature(names(mean.methyl.pos)[i], gene.info, 
    mean.methyl.pos[[i]], feature = "promoter")
  }
  saveRDS(prom.centered.methyl, prom.file)
}else{
  prom.centered.methyl <- readRDS(prom.file)
}

#get the average methylation upstream, downstream, and within the promoter region
methyl.prom.vals <- t(sapply(prom.centered.methyl, 
function(x) get.mean.near.center(x, is.region = TRUE)))
methyl.prom.list <- lapply(1:ncol(methyl.prom.vals), function(x) round(methyl.prom.vals[,x]))
```


### Average Methylation Around Promoter
```{r prom_avg_methyl}
stripchart(methyl.prom.list, method = "stack", vertical = TRUE, pch = 16, col = "gray",
offset = 0.003, group.names = c("Upstream", "Promoter", "Downstream"))
prom.med <- sapply(methyl.prom.list, function(x) median(x, na.rm = TRUE))
points(x = 1:3, y = prom.med, pch = "*", col = "red", cex = 2)
```

### Expression/Methylation Correlation
```{r prom_cor}
mean.methyl.prom <- methyl.prom.vals[,2]
plot.with.model(mean.methyl.prom, mean.c.expr, xlab = "Average Methylation Near Promoter", 
ylab = "Average Expression", report = "cor.test", 
col = rgb(100/256, 100/256, 100/256, alpha = 0.5))
```


### Expression by Methylation Bin
```{r prom_strip, fig.width = 7, fig.height = 5}
rounded.prom.methyl <- bin.vector(mean.methyl.prom, methyl.bins)
stripchart(round(mean.c.expr, 2)~rounded.prom.methyl, method = "stack", pch = 16, col = "gray", 
vertical = TRUE, offset = 0.2, xlab = "Percent Methylation", ylab = "Expression",
main = "Promoter")
expr.meds <- sapply(methyl.bins, function(x) median(mean.c.expr[which(rounded.prom.methyl == x)], 
na.rm = TRUE))
points(x = 1:length(methyl.bins), y = expr.meds, pch = "*", cex = 2, col = "red")
```

### Percent Low Expressing by Methylation

```{r prom_silenced, width = 7, height = 5}
num.genes <- sapply(methyl.bins, function(x) length(mean.c.expr[which(rounded.prom.methyl == x)]))
num.silenced <- sapply(methyl.bins, function(x) length(which(mean.c.expr[which(rounded.prom.methyl == x)] < low.exp)) )
names(num.silenced) <- methyl.bins
percent.silenced <- round((num.silenced/num.genes)*100)
names(percent.silenced) <- methyl.bins
layout(matrix(c(1,2), nrow = 1), widths = c(0.5, 1))
barplot(matrix(num.genes, ncol = 1), col = bin.cols, main = "# Genes Per Bin")
barplot(percent.silenced, main = "Promoter", ylim = c(0, 100), col = bin.cols)
legend("topleft", fill = bin.cols, legend = methyl.bins)
abline(h = 50)
```


## TES {.tabset .tabset-fade .tabset-pills}
We looked at methylation around the transcription end site (TES). 
For the TES, because there was hypermethylation specifically upstream 
of the TES, we looked both up and downstream of the TES for correlations 
between methylation and expression.


```{r tes_calc}
#center the methylation values on the TSS
tes.file <- here("results", paste0("TES.Centered.", st[1], ".RDS"))

if(!file.exists(tes.file)){
  tes.centered.methyl <- vector(mode = "list", length = length(mean.methyl.pos))
  names(tes.centered.methyl) <- names(mean.methyl.pos)
  for(i in 1:length(mean.methyl.pos)){
    tes.centered.methyl[[i]] <- center.on.feature(names(mean.methyl.pos)[i], gene.info,
    mean.methyl.pos[[i]], feature = "tes")
  }
  saveRDS(tes.centered.methyl, tes.file)
}else{
  tes.centered.methyl <- readRDS(tes.file)
}

```

### Average methylation across all genes

```{r tes_avg, fig.height = 5, fig.width = 7}
#get the average methylation in the window near the TES
methyl.tes.vals <- lapply(tes.centered.methyl, 
function(x) get.mean.near.center(x, upstream.buffer = plot.buffer, 
downstream.buffer = plot.buffer, get.mean = FALSE))
plot.centered.vals(val.list = methyl.tes.vals, plot.label = "TES", ylim = c(0, ymax))
```

### Expression/Methylation Correlation Upstream

```{r tes_cor-up}
mean.methyl.tes.up <- sapply(tes.centered.methyl, 
function(x) get.mean.near.center(x, upstream.buffer = mean.buffer, 
downstream.buffer = 0, get.mean = TRUE))
plot.with.model(mean.methyl.tes.up, mean.c.expr, 
xlab = "Average Methylation", main = " Upstream of TES", 
ylab = "Average Expression", report = "cor.test",
col = rgb(100/256, 100/256, 100/256, alpha = 0.5))
```


### Expression/Methylation Correlation Downstream

```{r tes_cor_down}
mean.methyl.tes.down <- sapply(tes.centered.methyl, 
function(x) get.mean.near.center(x, upstream.buffer = 0, 
downstream.buffer = mean.buffer, get.mean = TRUE))
plot.with.model(mean.methyl.tes.down, mean.c.expr, 
xlab = "Average Methylation", main = "Downstream of TES",
ylab = "Average Expression", report = "cor.test",
col = rgb(100/256, 100/256, 100/256, alpha = 0.5))
```


### Percent Low Expressing by Methylation Upstream

```{r tes_silenced, width = 7, height = 5}
rounded.tes.methyl.up <- bin.vector(mean.methyl.tes.up, methyl.bins)
num.genes <- sapply(methyl.bins, 
function(x) length(mean.c.expr[which(rounded.tes.methyl.up == x)]))
num.silenced <- sapply(methyl.bins, 
function(x) length(which(mean.c.expr[which(rounded.tes.methyl.up == x)] < low.exp)) )
names(num.silenced) <- methyl.bins
percent.silenced <- round((num.silenced/num.genes)*100)
names(percent.silenced) <- methyl.bins
layout(matrix(c(1,2), nrow = 1), widths = c(0.5, 1))
barplot(matrix(num.genes, ncol = 1), col = bin.cols, main = "# Genes Per Bin")
barplot(percent.silenced, main = "Upstream of TES", ylim = c(0, 100), col = bin.cols)
legend("topleft", fill = bin.cols, legend = methyl.bins)
abline(h = 50)
```

### Percent Low Expressing by Methylation Downstream

```{r tes_low_down, width = 7, height = 5}
rounded.tes.methyl.down <- bin.vector(mean.methyl.tes.down, methyl.bins)
num.genes <- sapply(methyl.bins, 
function(x) length(mean.c.expr[which(rounded.tes.methyl.down == x)]))
num.low <- sapply(methyl.bins, 
function(x) length(which(mean.c.expr[which(rounded.tes.methyl.down == x)] < low.exp)))
names(num.low) <- methyl.bins
percent.low <- round((num.low/num.genes)*100)
names(percent.low) <- methyl.bins
layout(matrix(c(1,2), nrow = 1), widths = c(0.5, 1))
barplot(matrix(num.genes, ncol = 1), col = bin.cols, main = "# Genes Per Bin")
barplot(percent.low, main = "Downstream of TES", ylim = c(0, 100), col = bin.cols)
legend("topleft", fill = bin.cols, legend = methyl.bins)
abline(h = 50)
```

## First Exon {.tabset .tabset-fade .tabset-pills}
We also looked at methylation of the first exon.

```{r exon_calc}

exon.file <- here("results", paste0("Exon.Normalized.", st[1], ".RDS"))

if(!file.exists(exon.file)){
  exon.centered.methyl <- vector(mode = "list", length = length(mean.methyl.pos))
  names(exon.centered.methyl) <- names(mean.methyl.pos)
  for(i in 1:length(mean.methyl.pos)){
    exon.centered.methyl[[i]] <- center.on.feature(names(mean.methyl.pos)[i], gene.info,
    mean.methyl.pos[[i]], feature = "1stexon")
  }
  saveRDS(exon.centered.methyl, exon.file)
}else{
  exon.centered.methyl <- readRDS(exon.file)
}
```

### Mean Methylation Relative to First Exon

```{r methyl_exon_dist, fig.width = 7, fig.height = 5}
#get the average methylation in the window near the TSS
methyl.exon.vals <- t(sapply(exon.centered.methyl, 
function(x) get.mean.near.center(x, is.region = TRUE)))
methyl.exon.list <- lapply(1:ncol(methyl.exon.vals), function(x) round(methyl.exon.vals[,x]))
stripchart(methyl.exon.list, method = "stack", vertical = TRUE, pch = 16, col = "gray",
offset = 0.002, group.names = c("Upstream", "First Exon", "Downstream"))
exon.med <- sapply(methyl.exon.list, function(x) median(x, na.rm = TRUE))
points(x = 1:3, y = exon.med, pch = "*", col = "red", cex = 2)
```

### Expression/Methylation Correlation

```{r exon_cor}
mean.methyl.exon <- methyl.exon.vals[,2]
plot.with.model(mean.methyl.exon, mean.c.expr, xlab = "Average Methylation in First Exon", 
ylab = "Average Expression", report = "cor.test", 
col = rgb(100/256, 100/256, 100/256, alpha = 0.5))
```


### Expression by Methylation Bin

```{r exon_strip, fig.width = 9, fig.height = 5}
rounded.exon.methyl <- bin.vector(mean.methyl.exon, methyl.bins)
stripchart(round(mean.c.expr, 2)~rounded.exon.methyl, method = "stack", pch = 16, col = "gray", 
vertical = TRUE, offset = 0.2, xlab = "Percent Methylation", ylab = "Expression",
main = "First Exon")
expr.meds <- sapply(methyl.bins, function(x) median(mean.c.expr[which(rounded.exon.methyl == x)], 
na.rm = TRUE))
points(x = 1:length(methyl.bins), y = expr.meds, pch = "*", cex = 2, col = "red")
```

### Percent Low Expressing by Methylation

```{r exon_silenced, width = 7, height = 5}
num.genes <- sapply(methyl.bins, function(x) length(mean.c.expr[which(rounded.exon.methyl == x)]))
num.silenced <- sapply(methyl.bins, function(x) length(which(mean.c.expr[which(rounded.exon.methyl == x)] < low.exp)) )
names(num.silenced) <- methyl.bins
percent.silenced <- round((num.silenced/num.genes)*100)
names(percent.silenced) <- methyl.bins
layout(matrix(c(1,2), nrow = 1), widths = c(0.5, 1))
barplot(matrix(num.genes, ncol = 1), col = bin.cols, main = "# Genes Per Bin")
barplot(percent.silenced, main = "First Exon", ylim = c(0, 100), col = bin.cols)
legend("topleft", fill = bin.cols, legend = methyl.bins)
abline(h = 50)
```

## Gene Body {.tabset .tabset-fade .tabset-pills}

We also looked at methylation across gene bodies normalized for gene length.
There is very pronounced hypomethylation right at the transcription 
start site of all the genes. The gene bodies are slightly hypermethylated,
especially downstream of the TSS. Then there is an abrupt change from
hypermethylated at the TES. This comports with what we saw when we 
centered on the TES.

```{r norm_calc}
#center the methylation values on the TSS
norm.file <- here("results", paste0("Norm.Centered.", st[1], ".RDS"))
if(!file.exists(norm.file)){
  norm.centered.methyl <- vector(mode = "list", length = length(mean.methyl.pos))
  names(norm.centered.methyl) <- names(mean.methyl.pos)
  for(i in 1:length(mean.methyl.pos)){
    if(is.interactive){report.progress(i, length(mean.methyl.pos))}
    norm.centered.methyl[[i]] <- center.on.feature(names(mean.methyl.pos)[i], gene.info, 
    mean.methyl.pos[[i]], feature = "full")
  }
  saveRDS(norm.centered.methyl, norm.file)
}else{
  norm.centered.methyl <- readRDS(norm.file)
}
```

### Mean Methylation Relative to Gene Body

```{r methyl_body_dist, fig.width = 7, fig.height = 5}
#get the average methylation in the window near the TSS
methyl.gene.vals <- t(sapply(norm.centered.methyl, 
function(x) get.mean.near.center(x, is.region = TRUE)))
methyl.gene.list <- lapply(1:ncol(methyl.gene.vals), function(x) round(methyl.gene.vals[,x]))
stripchart(methyl.gene.list, method = "stack", vertical = TRUE, pch = 16, col = "gray",
offset = 0.01, group.names = c("Upstream", "Gene Body", "Downstream"))
gene.med <- sapply(methyl.gene.list, function(x) median(x, na.rm = TRUE))
points(x = 1:3, y = gene.med, pch = "*", col = "red", cex = 2)
```

### Methylation and Expression

```{r gene_methyl_exp}
gene.mean.methyl <- methyl.gene.vals[,2]
plot.with.model(gene.mean.methyl, mean.c.expr, xlab = "Gene Body Methylation Percent", 
ylab = "Expression", report = "cor.test", 
col = rgb(100/256, 100/256, 100/256, alpha = 0.5))
```


### Expression by Methylation Bin

```{r gene_strip, fig.width = 7, fig.height = 5}
rounded.gene.methyl <- bin.vector(gene.mean.methyl, methyl.bins)
stripchart(round(mean.c.expr, 2)~rounded.gene.methyl, method = "stack", pch = 16, col = "gray", 
vertical = TRUE, offset = 0.2, xlab = "Percent Methylation", ylab = "Expression",
main = "Gene Body")
expr.meds <- sapply(methyl.bins, function(x) median(mean.c.expr[which(rounded.gene.methyl == x)], 
na.rm = TRUE))
points(x = 1:length(methyl.bins), y = expr.meds, pch = "*", cex = 2, col = "red")
```

### Percent Low Expression by Methylation

```{r gene_silenced, width = 7, height = 5}
num.genes <- sapply(methyl.bins, function(x) length(mean.c.expr[which(rounded.gene.methyl == x)]))
num.silenced <- sapply(methyl.bins, function(x) length(which(mean.c.expr[which(rounded.gene.methyl == x)] < low.exp)) )
names(num.silenced) <- methyl.bins
percent.silenced <- round((num.silenced/num.genes)*100)
names(percent.silenced) <- methyl.bins
layout(matrix(c(1,2), nrow = 1), widths = c(0.5, 1))
barplot(matrix(num.genes, ncol = 1), col = bin.cols, main = "# Genes Per Bin")
barplot(percent.silenced, main = "Gene Body", ylim = c(0, 100), col = bin.cols)
legend("topleft", fill = bin.cols, legend = methyl.bins)
abline(h = 50)
```

```{r scale_norm}
#The positions are scaled to be pretty small. Mutliply by a scalar
#to get better resolution.
scalar <- 2000
scaled.center.methyl <- norm.centered.methyl
for(i in 1:length(norm.centered.methyl)){
  names(scaled.center.methyl[[i]]) <- as.numeric(names(norm.centered.methyl[[i]]))*scalar
}
```

Upstream positions are negative, gene bodies are between 0 and 
`r scalar` and downstream positions are greater than `r scalar`.

```{r norm_plot_vals}
methyl.norm.vals <- t(sapply(scaled.center.methyl, 
function(x) get.mean.near.center(x, upstream.buffer = scalar*2, 
downstream.buffer = scalar*2, get.mean = FALSE)))
```

### Average methylation across gene body
```{r norm_avg, fig.height = 5, fig.width = 7}
aligned.means <- plot.centered.vals(val.list = methyl.norm.vals, 
plot.label = "Gene Body", ylim = c(0, 80))
abline(v = c(0, scalar), lwd = 3, col = "gray")
text(x = scalar/2, y = 10, labels = "gene body")
arrows(x0 = 0, x1 = scalar, y0 = 5, y1 = 5)
```

### Quantified methylation by section

```{r quant_methyl, fig.height = 5, fig.width = 9}
aligned.pos <- as.numeric(names(aligned.means))
upstream.locale <- which(aligned.pos < 0)
upstream.methyl <- round(aligned.means[upstream.locale])

body.locale <- intersect(which(aligned.pos >= 0), which(aligned.pos <= scalar))
body.methyl <- round(aligned.means[body.locale])

downstream.locale <- which(aligned.pos > scalar)
downstream.methyl <- round(aligned.means[downstream.locale])

methyl.list <- list(upstream.methyl, body.methyl, downstream.methyl)
med.methyl <- sapply(methyl.list, function(x) median(x, na.rm = TRUE))
stripchart(methyl.list, vertical = TRUE, method = "stack", col = "gray", 
pch = 16, group.names = c("Upstream", "Body", "Downstream"), offset = 0.05)
points(x = 1:3, y = med.methyl, pch = "*", col = "red", cex = 2)
abline(h = 50, lty = 2, col = "gray")
mtext("Average Methylation Relative to Gene Body", side = 3, line = 1)
```


## Tissue-specific genes {.tabset .tabset-fade .tabset-pills}
We were curious whether the methylation profile across normalized gene bodies
looked the same for liver-spefic genes and housekeeping genes.

We downloaded lists of liver-specific genes and housekeeping genes from
Li et al 2017.

```{r read_lists}
hk.genes <- read.table(here("data", "Tissue-specific-gene_set", "housekeeping_genes.txt"),
sep = "\t", stringsAsFactors = FALSE, skip = 1, header = TRUE)

t.genes <- read.table(here("data", "Tissue-specific-gene_set", "tissue-specific-gene-lists.txt"),
sep = "\t", stringsAsFactors = FALSE, skip = 1, header = TRUE)
li.locale <- which(t.genes[,"tissue"] == "Li")
li.genes <- t.genes[li.locale,]

common.hk <- intersect(hk.genes[,2], names(norm.centered.methyl))
common.li <- intersect(li.genes[,3], names(norm.centered.methyl))

hk.locale <- match(common.hk, names(norm.centered.methyl))
li.locale <- match(common.li, names(norm.centered.methyl))
```

### Housekeeping genes

```{r Housekeeping Genes}
hk.aligned.means <- plot.centered.vals(val.list = methyl.norm.vals[hk.locale], 
plot.label = "Housekeeping Genes", ylim = c(0, 100), min.representation = 5,
plot.individual = TRUE)
abline(v = c(0, scalar), lwd = 3, col = "gray")
text(x = scalar/2, y = 10, labels = "gene body")
arrows(x0 = 0, x1 = scalar, y0 = 5, y1 = 5)
```

### Liver-Specific Genes

```{r liver_genes}
li.aligned.means <- plot.centered.vals(val.list = methyl.norm.vals[li.locale], 
plot.label = "Liver-Specific Genes", ylim = c(0, 100), min.representation = 5,
plot.individual = TRUE)
abline(v = c(0, scalar), lwd = 3, col = "gray")
text(x = scalar/2, y = 10, labels = "gene body")
arrows(x0 = 0, x1 = scalar, y0 = 5, y1 = 5)

```

### Mean Methylation Relative to Housekeeping Gene Body

```{r methyl_hk_body_dist, fig.width = 7, fig.height = 5}
#get the average methylation in the window near the TSS
methyl.gene.vals <- t(sapply(norm.centered.methyl[hk.locale], 
function(x) get.mean.near.center(x, is.region = TRUE)))
methyl.gene.list <- lapply(1:ncol(methyl.gene.vals), function(x) round(methyl.gene.vals[,x]))
stripchart(methyl.gene.list, method = "stack", vertical = TRUE, pch = 16, col = "gray",
offset = 0.01, group.names = c("Upstream", "Gene Body", "Downstream"))
gene.med <- sapply(methyl.gene.list, function(x) median(x, na.rm = TRUE))
points(x = 1:3, y = gene.med, pch = "*", col = "red", cex = 2)
```

### Mean Methylation Relative to Liver-Specific Gene Body

```{r methyl_li_body_dist, fig.width = 7, fig.height = 5}
#get the average methylation in the window near the TSS
methyl.gene.vals <- t(sapply(norm.centered.methyl[li.locale], 
function(x) get.mean.near.center(x, is.region = TRUE)))
methyl.gene.list <- lapply(1:ncol(methyl.gene.vals), function(x) round(methyl.gene.vals[,x]))
stripchart(methyl.gene.list, method = "stack", vertical = TRUE, pch = 16, col = "gray",
offset = 0.4, group.names = c("Upstream", "Gene Body", "Downstream"))
gene.med <- sapply(methyl.gene.list, function(x) median(x, na.rm = TRUE))
points(x = 1:3, y = gene.med, pch = "*", col = "red", cex = 2)
```

## High- and Low-Expressing Genes {.tabset .tabset-fade .tabset-pills}

Low- and high-expressing genes do seem to have slightly different patterns
in their methylation. The high-expressing genes have lower methylation going 
into the first exon, and higher methylation toward the TES.

Mid-expressing genes look very similar to the high expressing genes, but 
maybe have slightly higher methylation near the TSS (not shown).

### Full Curve

```{r, low_high_exp, fig.width = 9, fig.height = 4}
high.locale <- which(mean.c.expr >= high.exp)
low.locale <- which(mean.c.expr <= low.exp)
#mid.locale <- intersect(which(mean.c.expr >= low.exp), which(mean.c.expr <= high.exp))

hi.aligned.means <- plot.centered.vals(val.list = methyl.norm.vals[high.locale], 
plot.label = "High Expressing Genes", ylim = c(0, 100), min.representation = 5,
plot.individual = FALSE, plot.summary = FALSE)

#mid.aligned.means <- plot.centered.vals(val.list = methyl.norm.vals[mid.locale], 
#plot.label = "High Expressing Genes", ylim = c(0, 100), min.representation = 5,
#plot.individual = FALSE, plot.summary = FALSE)

lo.aligned.means <- plot.centered.vals(val.list = methyl.norm.vals[low.locale], 
plot.label = "Low Expressing Genes", ylim = c(0, 100), min.representation = 5,
plot.individual = FALSE, plot.summary = FALSE)

low.pos <- as.numeric(names(lo.aligned.means))
#mid.pos <- as.numeric(names(mid.aligned.means))
hi.pos <- as.numeric(names(hi.aligned.means))

line.col <- c(rgb(216/256, 179/256, 101/256), rgb(1/256, 133/256, 113/256, alpha = 0.5))

#quartz(width = 9, height = 5)
plot.new()
plot.window(ylim = c(0, 100), xlim = c(-2000, 4000))
abline(v = c(0, scalar), lwd = 1, col = "black")
text(x = scalar/2, y = 95, labels = "gene body")
arrows(x0 = 0, x1 = scalar, y0 = 100)
points(low.pos, lo.aligned.means, type = "l", col = line.col[1])
points(hi.pos, hi.aligned.means, type = "l", col = line.col[2])
#points(mid.pos, mid.aligned.means, type = "l", col = line.col[2])
mtext("Relative Position", side = 1, line = 2)
mtext("Percent Methylation", side = 2, line = 2)
legend("topright", col = line.col, lty = 1, 
legend = c("Low-Expressing Genes", "High-Expressing Genes"), lwd = 3)
axis(1);axis(2)
```

### Smoothed Curves

```{r smoothed_curves, fig.width = 9, fig.height = 4}
#smoothed version
span <- 1/10
smooth.low <- loess.smooth(low.pos, lo.aligned.means, span = span)
smooth.high <- loess.smooth(hi.pos, hi.aligned.means, span = span)
#smooth.mid <- loess.smooth(mid.pos, mid.aligned.means, span = span)

#quartz(width = 9, height = 5)
plot.new()
plot.window(ylim = c(0, 100), xlim = c(-2000, 4000))
abline(v = c(0, scalar), lwd = 1, col = "black")
text(x = scalar/2, y = 5, labels = "gene body")
arrows(x0 = 0, x1 = scalar, y0 = 10)
points(smooth.low$x, smooth.low$y, type = "l", col = line.col[1], lwd = 3)
points(smooth.high$x, smooth.high$y, type = "l", col = line.col[2], lwd = 3)
#points(smooth.mid$x, smooth.mid$y, type = "l", col = line.col[2], lwd = 3)
mtext("Relative Position", side = 1, line = 2)
mtext("Percent Methylation", side = 2, line = 2)
legend("topright", col = line.col, lty = 1, 
legend = c("Low-Expressing Genes", "High-Expressing Genes"), lwd = 3)
axis(1);axis(2)
```
