# Supplementary material for: Variation in histone configurations correlates with gene expression across nine inbred strains of mice
Source: Genome Res. 2023 Jun;33(6):857–71. doi: 10.1101/gr.277467.122 (PMC10519406; doi:10.1101/gr.277467.122)
Supplement: Supplement 1 [file Supplemental_Code.zip › Supplemental_Code/1.Analysis/4.1_Overlay_Imputed_R2_by_state.Rmd]

---
title: "Imputation in the DO"
author: Anna L Tyler
date: '`r format(Sys.Date(), "%B %d, %Y")`'
output: 
  html_document:
    code_folding: hide
    collapsed: no
    toc: yes
    toc_float: yes
---


## Introduction

The purpose of this workflow is to compare the eQTL scans with imputed SNPs
to eQTL scans with chromatin states.

This workflow looks at individual state effects, as opposed to 
4.1_Overlay_Imputed_R2.Rmd, which looks at the effects of
the full model.

```{r set_param}
library(here)
param <- read.delim(here("Data", "support_files", "param.txt"), header = FALSE, 
    stringsAsFactors = FALSE, row.names = 1)
num.states = as.numeric(param["num_states",])

is.interactive = FALSE
#is.interactive = TRUE

females_only = TRUE
chow_only = FALSE
```

```{r exp_text}
sex_text <- "Both sexes were used."
if(females_only){
    sex_text <- "Only females were used."
}
diet_text <- "Both diets were used."
if(chow_only){
    diet_text <- "Only chow-fed animals were used."
}
```

The figures in this document refer to the `r num.states`-state model.

`r sex_text`

`r diet_text`


```{r load_libraries}
library(here)
```

```{r source_code}
all.code.dir <- list.files(here("Code"), full.names = TRUE)
for(i in 1:length(all.code.dir)){
	all.fun <- list.files(all.code.dir[i], full.names = TRUE)
	for(j in 1:length(all.fun)){source(all.fun[j])}
}
```

```{r load_other_lib}
needed.packages <- c("grid", "gprofiler2", "knitr", "qtl2")
load_libraries(needed.packages)
```

```{r read_data}
results.dir <- here("Results", "ChromHMM", paste0(num.states, "_states_C"))

gene.info <- readRDS(here("Data", "RNASeq", "RNASeq_gene_info.RData"))
strain.table <- as.matrix(read.delim(here("Data", "support_files", "strain.color.table.txt"),
comment.char = "!", header = FALSE))

expr.data <- readRDS(here("Data", "DOQTL", "DO_Expression.RDS")) 
expr <- expr.data$expr
covar <- expr.data$covar

chrom.mats <- readRDS(file.path(results.dir, 
    paste0("Chromatin_States_", num.states, "_full_gene_1000.RData")))


chrom.r2.file <- file.path(results.dir, "chQTL.state.R2.RDS")
methyl.r2.file <- here("Results", "RRBS", "RRBS.R2.RDS")
snp.r2.file <- here("Results", "SNPs", "SNP.R2.RDS")
eqtl.r2.file <- file.path(results.dir, "eQTL.hap.R2.RDS")

if(females_only){
    chrom.r2.file <- gsub(".RDS", "_female.RDS", chrom.r2.file)
    methyl.r2.file <- gsub(".RDS", "_females.RDS", methyl.r2.file)
    snp.r2.file <- gsub(".RDS", "_females.RDS", snp.r2.file)
    eqtl.r2.file <- gsub(".RDS", "_female.RDS", eqtl.r2.file)
}
if(chow_only){
    chrom.r2.file <- gsub(".RDS", "_chow.RDS", chrom.r2.file)
    methyl.r2.file <- gsub(".RDS", "_chow.RDS", methyl.r2.file)
    snp.r2.file <- gsub(".RDS", "_chow.RDS", snp.r2.file)
    eqtl.r2.file <- gsub(".RDS", "_chow.RDS", eqtl.r2.file)
}

chrom.r2 <- readRDS(chrom.r2.file)
methyl.r2 <- readRDS(methyl.r2.file)
snp.r2 <- readRDS(snp.r2.file)
eqtl.r2 <- readRDS(eqtl.r2.file)

inbred.expr <- readRDS(here("Data", "RNASeq", "Strain_Scaled_C_Expression.RData"))

snp.alleles <- readRDS(here("Results", "SNPs", "SNP.by.Position.RDS"))
methyl.mats <- readRDS(here("Results", "RRBS", "Aligned.Methyl.Mats.RDS"))
```

## r2 Score Distributions

The following plots show the distributions of r2 scores from different
modalities: Haplotypes, Imputed Chromatin State, Imputed SNPs, and 
imputed DNA methylation.

For the imputed r2 scores, we used the maximum r2 score calculated
for each transcript. 

```{r find_max_r2}
max.snp <- sapply(snp.r2, function(x) if(length(x) > 1){max(x, na.rm = TRUE)}else{NA})
max.methyl <- sapply(methyl.r2, function(x) if(!all(is.na(x))){max(x, na.rm = TRUE)}else{NA})
max.chrom <- sapply(chrom.r2, function(x) if(length(x) > 1){max(x)}else{NA})
max.eqtl <- apply(eqtl.r2, 1, function(x) if(!all(is.na(x))){max(x, na.rm = TRUE)}else{NA})

#make sure everything is matched up on transcript ID
common.transcripts <- Reduce("intersect", list(names(max.snp[which(!is.na(max.snp))]), 
    names(max.methyl[which(!is.na(max.methyl))]),
    names(max.chrom[which(!is.na(max.chrom))]), 
    names(max.eqtl)[which(!is.na(max.eqtl))]))

```


```{r r2_dist}
#r2.list <- list("Haplotype" = eqtl.r2[,1], "Chromatin_State" = max.chrom,
#    "SNP" = max.snp, "DNA_Methylation" = max.methyl)

r2.list <- list("Haplotype" = max.eqtl[match(common.transcripts, names(max.eqtl))], 
    "Chromatin_State" = max.chrom[match(common.transcripts, names(max.chrom))], 
    "SNP" = max.snp[match(common.transcripts, names(max.snp))],
    "DNA_methylation" = max.methyl[match(common.transcripts, names(max.methyl))])

boxplot(r2.list)

kable(round(sapply(r2.list, summary), 2))
```


The following plot shows the comparison between the maximum SNP r2
score, chromatin r2 score, haplotype r2 score and DNA methylation 
r2 score.

These are quite highly correlated. Across all genes, chromatin state does 
better than SNPs in explaining gene expression. There is more weight
above the line y=x in the middle plot. Although there are 
many cases for which an individual SNP has a higher r2 score than the 
chromatin state (points below the y=x line). 

There is also a set of genes for which the best SNP r2 score is 0
but the best chromatin r2 scores run the gamut up to about 100, with
haplotype r2 scores for these genes going up to 150.

```{r snp_v_chrom, fig.width = 9, fig.height = 9}

r2.mat <- Reduce("cbind", r2.list)
colnames(r2.mat) <- c("Haplotype_R2", "Chromatin_R2", "SNP_R2", "Methylation_R2")
if(is.interactive){quartz()}
pairs(r2.mat)

var.exp.file <- file.path(results.dir, "All.Variance.Explained.RDS")
if(females_only){
    var.exp.file <- gsub(".RDS", "_females.RDS", var.exp.file)
}
if(chow_only){
    var.exp.file <- gsub(".RDS", "_chow.RDS", var.exp.file)
}
saveRDS(r2.mat, var.exp.file)
```

```{r plot_comp, fig.width = 9, fig.height = 6}
r2.pairs <- pair.matrix(1:ncol(r2.mat))
layout.mat <- matrix(c(1,2,4,3,5,6), nrow = 2, byrow = TRUE)
if(is.interactive){quartz(width = 9, height = 6)}
layout(layout.mat)

axis.min <- 0
axis.max <- 0.8

for(i in 1:nrow(r2.pairs)){
    idx1 <- r2.pairs[i,1]
    idx2 <- r2.pairs[i,2]
    plot.new()
    plot.window(xlim = c(axis.min, axis.max), ylim = c(axis.min, axis.max))
    abline(0,1, col = "lightblue", lwd = 3)
    points(r2.mat[,idx1], r2.mat[,idx2], pch = 16,col = "darkgray", cex = 0.7)
    axis(1);axis(2)    
    mtext(colnames(r2.mat)[idx1], side = 1, line = 2.5)
    mtext(colnames(r2.mat)[idx2], side = 2, line = 2.5)
    mtext(paste(colnames(r2.mat)[idx1], "v.", colnames(r2.mat)[idx2]), side = 3)
}

```

```{r retrieval_fun}
get_snp_scan <- function(gene.id){
    snp.idx <- which(names(snp.r2) == gene.id)
    if(length(snp.idx) == 0){
        return(NA)
    }else{
        return(snp.r2[[snp.idx]])
    }
}

get_chrom_mat <- function(gene.id){
    chrom.idx <- which(names(chrom.mats) == gene.id)
    return(chrom.mats[[chrom.idx]])
}

get_chrom_scan <- function(gene.id){
    chrom.idx <- which(names(chrom.r2) == gene.id) 
    if(length(chrom.idx) == 0){
    return(matrix(NA, ncol = chrom.r2))
    }
    return(chrom.r2[[chrom.idx]])
}

get_methyl_mat <- function(gene.id){
    gene.name <- gene.info[which(gene.info[,"ensembl_gene_id"] == gene.id)[1],"external_gene_name"]
    gene.locale <- which(names(methyl.mats) == gene.name)
    if(length(gene.locale) == 0){return(NULL)}
    gene.mat <- methyl.mats[[gene.locale]]
    return(gene.mat)
}

get_methyl_r2 <- function(gene.id){
    gene.locale <- which(names(methyl.r2) == gene.id)
    r2.scores <- methyl.r2[[gene.locale]]
}

get_expr_order <- function(gene.id){
    gene.idx <- which(names(inbred.expr) == gene.id)
    gene.expr <- inbred.expr[[gene.idx]]
    return(gene.expr[order(gene.expr),,drop=FALSE])
}

get_snp_alleles <- function(gene.id){
    gene.idx <- which(names(snp.alleles) == gene.id)
    if(length(gene.idx) == 0){
        return(NA)
    }
    snp.array <- snp.alleles[[gene.idx]]
    #flatten to letters by position for each strain
    allele.calls <- apply(snp.array, 1, function(x) apply(x, 1, function(y) which(y > 0)[1]))
    #reduce complexity to show only where variants differ from reference (B6)
    has.diff <- which(apply(allele.calls, 2, function(x) length(unique(x))) > 1)
    if(length(has.diff) == 0){return(NULL)}
    trimmed.alleles <- allele.calls[,has.diff,drop=FALSE]
    for(p in 1:ncol(trimmed.alleles)){
        trimmed.alleles[which(trimmed.alleles[,p] == unlist(trimmed.alleles[2,p])),p] <- NA
    }
    return(trimmed.alleles)
}

get_haplotype_r2 <- function(gene.id){
    gene.idx <- which(rownames(eqtl.r2) == gene.id)
    return(eqtl.r2[gene.idx,])
}

plot_together <- function(gene.id){
        
    bp.buffer = 1000 #some matrices go way out beyond
                    #the gene. Cut these off for better
                    #plotting

    gene.info.idx <- which(gene.info[,1] == gene.id)[1]
    if(is.na(gene.info.idx)){
        return(NULL)
    }

    gene.name <- gene.info[gene.info.idx,"external_gene_name"]
    gene.strand <- gene.info[gene.info.idx,"strand"]
    if(gene.strand == 1){
        tss.pos <- gene.info[gene.info.idx,"start_position"]
        tes.pos <- gene.info[gene.info.idx,"end_position"]
        global.min.pos <- tss.pos - bp.buffer
        global.max.pos <- tes.pos + bp.buffer    
    }else{
        tss.pos <- gene.info[gene.info.idx,"end_position"]
        tes.pos <- gene.info[gene.info.idx,"start_position"]
        global.min.pos <- tes.pos - bp.buffer
        global.max.pos <- tss.pos + bp.buffer    
    }

    hap.r2 <- get_haplotype_r2(gene.id)

    if(length(hap.r2) == 0){
    return(NULL)
    }

    gene.snp.r2 <- get_snp_scan(gene.id)
    gene.snp.alleles <- get_snp_alleles(gene.id)
    if(length(gene.snp.alleles) > 1){
        rownames(gene.snp.alleles) <- strain.table[order.strains(rownames(gene.snp.alleles), 
        strain.table[,1], strain.table),6]
    }

    gene.chrom.r2 <- get_chrom_scan(gene.id)
    gene.chrom.mat <- get_chrom_mat(gene.id)
    
    gene.methyl.mat1 <- get_methyl_mat(gene.id)
    if(length(gene.methyl.mat1) > 0){
        #quartz();pheatmap(gene.methyl.mat1, cluster_rows = FALSE, cluster_cols = FALSE)
        gene.methyl.mat2 <- t(apply(gene.methyl.mat1, 1, function(x) bin.vector(x, c(0, 50, 100))))
        #quartz();plot(gene.methyl.mat1, gene.methyl.mat2)
        #quartz();pheatmap(gene.methyl.mat2, cluster_rows = FALSE, cluster_cols = FALSE)
        gene.methyl.mat3 <- gene.methyl.mat2[,apply(gene.methyl.mat2, 2, function(x) all(!is.na(x))),drop=FALSE]
        #quartz();pheatmap(gene.methyl.mat3, cluster_rows = FALSE, cluster_cols = FALSE)
        gene.methyl.r2 <- get_methyl_r2(gene.id)
    }else{
        gene.methyl.mat3 <- gene.methyl.mat1
        gene.methyl.r2 <- NULL
        }
    
    expr.order <- get_expr_order(gene.id)

    if(length(expr.order) > 1){
        strain.order <- rev(order.strains(rownames(expr.order), 
            colnames(gene.chrom.mat), strain.table))
        if(length(gene.snp.alleles) > 1){
            snp.strain.order <- rev(order.strains(rownames(expr.order), 
            rownames(gene.snp.alleles), strain.table))
            snp.strain.order <- snp.strain.order[which(!is.na(snp.strain.order))]
        }
        methyl.strain.order <- order.strains(rownames(expr.order), 
            rownames(gene.methyl.mat3), strain.table)
    }else{
        strain.order <- 1:ncol(gene.chrom.mat)
        snp.strain.order <- 1:nrow(gene.snp.alleles)
        methyl.strain.order <- 1:nrow(gene.methyl.mat3)
    }
    
    if(length(gene.snp.r2) > 0 && !is.na(gene.snp.r2)){
        snp.pos <- as.numeric(sapply(strsplit(names(gene.snp.r2), "_"), function(x) x[2]))
    }
    chrom.pos <- as.numeric(rownames(gene.chrom.mat))
    methyl.pos <- as.numeric(names(gene.methyl.r2))

    all.pos <- c(snp.pos, chrom.pos, methyl.pos)
    #boxplot(list(snp.pos, chrom.pos, methyl.pos, c(tss.pos, tes.pos)))
    #global.max.pos <- max(all.pos)
    #global.min.pos <- min(all.pos)
    

    global.max.r2 <- max(c(as.vector(gene.chrom.r2), gene.snp.r2, gene.methyl.r2, 
        hap.r2), na.rm = TRUE)

    if(!is.finite(global.max.r2)){
        return(NULL)
    }

    if(is.interactive){quartz(width = 8, height = 8)}
    layout.mat <- matrix(c(1:5, 0, 0, 6, 6, 0), ncol = 2, byrow = FALSE)
    layout(layout.mat, heights = c(1,0.5, 1, 1, 1), widths = c(1,0.4))
    
    #plot the R2 for each feature
    par(mar = c(0,4,4,4))
    plot(x = snp.pos, gene.snp.r2, pch = "X", col = "#e41a1c", cex = 1.5,
        ylab = "r2 Score", axes = FALSE,, 
        xlim = c(global.min.pos, global.max.pos), ylim = c(0, global.max.r2))
    
    max.chrom.r2 <- apply(gene.chrom.r2, 2, max)
    #max.chrom.state <- apply(gene.chrom.r2, 2, function(x) which.max(x))
    points(x = chrom.pos, y = max.chrom.r2, pch = "+", col = "#377eb8", cex = 2)
    points(x = as.numeric(names(gene.methyl.r2)), gene.methyl.r2, pch = "O",
        col = "#4daf4a", cex = 1)
    
    abline(h = hap.r2, col = CCcolors, lty = 2)
    #quartz();barplot(hap.r2, col = CCcolors)
    axis(2)

    par(xpd = NA)
    legend(x = global.max.pos, y = global.max.r2, pch = c("X", "+", "O"), 
        col = c("#e41a1c", "#377eb8", "#4daf4a"), legend = c("SNP", "Chrom", "Methyl"))
    par(xpd = TRUE)

    par(mar = c(0,4,0,4))
    plot.new()
    plot.window(xlim = c(global.min.pos, global.max.pos), ylim = c(0,1))
    arrows(x0 = tss.pos, y0 = 0.5, x1 = tes.pos)

    par(mar = c(1,4,0,4))
  
    plot.chrom.mat(t(gene.chrom.mat[,strain.order]), num.states = num.states, 
        xlim = c(global.min.pos, global.max.pos), ylab = "")
    mtext("Chromatin State", side = 2, line = 1.5, col = "darkgray", font = 2)

    par(mar = c(2,4,1,4))

    if(length(gene.snp.alleles) > 0 && ncol(gene.snp.alleles) > 1){
        snp.colors <- c("A" = "#5CC93B", "C" = "#0D00C4", "G" = "#F3B63F", "T" = "#BB261A")
        plot.snp.mat(gene.snp.alleles[snp.strain.order,], num.states = 4, 
        xlim = c(global.min.pos, global.max.pos), ylab = "", state.cols = snp.colors,
        state.labels = c("A", "C", "G", "T"), empty.cell.color = "gray90")
        mtext("SNPs", side = 2, line = 1.5, col = "darkgray", font = 2)
    }
    if(length(gene.snp.alleles) > 0 && ncol(gene.snp.alleles) == 1){
        barplot(gene.snp.alleles[snp.strain.order,], horiz = TRUE, 
        las = 2, main = paste(round(as.numeric(colnames(gene.snp.alleles))/1e6, 2), "Mb"))
        legend.labels = paste0(1:4, "=", c("A", "C", "G", "T"))
        legend("topleft", legend = legend.labels)
    }
    if(length(gene.snp.alleles) == 0){
        plot.text("No SNPs")
    }

    if(length(gene.methyl.mat3) > 0){
    plot.methyl.mat(gene.methyl.mat3[methyl.strain.order,,drop=FALSE], 
        xlim = c(global.min.pos, global.max.pos), ylab = "")
    mtext("Methylation", side = 2, line = 1.5, col = "darkgray", font = 2)

    }else{
    plot.text("No Methylation Information")
    }

    par(mar = c(4,4,4,4))
    if(length(expr.order) > 1){
        bar.cols <- strain.table[order.strains(rownames(expr.order), strain.table[,1], 
        strain.table),3]
        barplot(expr.order[,1], horiz = TRUE, col = bar.cols, las = 2, 
            main = "Inbred Hepatocyte Expression")
    }else{
        plot.text("No Inbred Expression Data")
    }

    mtext(gene.name, side = 3, outer = TRUE, line = -2.5)
}
#plot_together(gene.id)
```


## Maximum Effect {.tabset .tabset-fade .tabset-pills}

The following plots show examples of genes for which there
is high variance explained by at least one of the modalities

```{r max_r2, results = "asis", fig.width = 10, fig.height = 8, eval = FALSE}
n.sample = 3
high.r2 <- apply(r2.mat, 2, function(x) which(x > 0.6))
sample.idx <- lapply(high.r2, function(x) sample(x, n.sample))

for(i in 1:length(sample.idx)){
    cat("###", colnames(r2.mat)[i], "{.tabset .tabset-fade .tabset-pills}\n")
    for(b in 1:n.sample){
        gene.id <- rownames(r2.mat)[sample.idx[[i]]][b]
        gene.name <- gene.info[which(gene.info[,1] == gene.id)[1], "external_gene_name"]
        cat("####", gene.name, "\n")
        plot_together(gene.id)
        cat("\n\n")
    }
    cat("\n\n")
}
```


## Pkd2 and Irf5

The following plot shows data for Pkd2 and Irf5, which both have very clean haplotype 
and chromatin stories.

```{r pkd2, fig.width = 10, fig.height = 8}
gene.name <- "Pkd2"
gene.id <- gene.info[which(gene.info[,"external_gene_name"] == gene.name)[1],1]
plot_together(gene.id)
```


```{r irf5, fig.width = 10, fig.height = 8}
gene.name <- "Irf5"
gene.id <- gene.info[which(gene.info[,"external_gene_name"] == gene.name)[1],1]
plot_together(gene.id)
```

There are many genes that have identical r2 scores for SNPs
and methylation. I checked a few below, and they are not in the
same positions, so either the SNPs are influencing the 
DNA methylation at a distance, or this is just a coincidence.

```{r examples, eval = FALSE}
#head(r2.mat)
gene.name = "Irf5"
gene.name = "Pkd2"
gene.name = "Trafd1"
gene.id <- gene.info[match(gene.name, gene.info[,"external_gene_name"]),"ensembl_gene_id"]


test.gene.id <- rownames(r2.mat)[intersect(which(r2.mat[,1] < 0.2), which(r2.mat[,2] > 0.4))]
gene.id <- test.gene.id[3]

pdf(paste0("~/Desktop/", gene.name, "_", num.states, ".pdf"))
plot_together(gene.id)
dev.off()

cent_chrom <- readRDS(here("Results", "ChromHMM", "9_states_C", "Chromatin.States.Gene.Coords.RDS"))

get_state_switch <- function(gene.id, state1 = 7, state2 = 3, min.r2 = 0){
    chrom.mat.locale <- which(names(cent_chrom) == gene.id)
    if(length(chrom.mat.locale) == 0){return(0)}
    chrom.r2.locale <- which(names(chrom.r2) == gene.id)
    if(length(chrom.r2.locale) == 0){return(0)}
    chrom.mat <- cent_chrom[[chrom.mat.locale]]
    chrom.r2.mat <- chrom.r2[[chrom.r2.locale]]
    tss.locale <- get.nearest.pt(as.numeric(rownames(chrom.mat)), 0)
    tss.r2 <- chrom.r2.mat[tss.locale]
    if(length(tss.r2) == 0){return(0)}
    if(tss.r2 > min.r2){
        has.state1 <- length(which(chrom.mat[tss.locale,] == state1))
        has.state2 <- length(which(chrom.mat[tss.locale,] == state2))
        if(has.state1 > 0 && has.state2 > 0){
            return(1)
        }else{
            return(0)
        }
    }else{
        return(0)
    }    
}


chr_state1 = 7; chr_state2 = 3
example_switch <- sapply(names(cent_chrom), 
    function(x) if(length(cent_chrom[[x]]) > 1){get_state_switch(x, chr_state1, chr_state2, 0.1)}else{NA})

has.switch <- which(example_switch > 0)
length(has.switch)
pdf("~/Desktop/example_state_switch.pdf")
for(i in 1:length(has.switch)){
    print(i)
    plot_together(gene.id = names(has.switch)[i])
}
dev.off()

#potential examples: Irf5, Pkd2, Snhg11, Rarres1, Capg, Kcp, CCnd1
```

## Conclusions

There are high correlations between haplotype r2 score, SNP r2 score,
and chromatin r2 score, but they are not 1:1.

There are positions without SNPs that have variation in chromatin.
There are positions with variation in SNPs that do not have variation in 
chromatin.

The haplotype always does better than either SNPs or chromatin state.
Chromatin state usually does better than SNPs, but not always.
