# Supplementary material for: Variation in histone configurations correlates with gene expression across nine inbred strains of mice
Source: Genome Res. 2023 Jun;33(6):857–71. doi: 10.1101/gr.277467.122 (PMC10519406; doi:10.1101/gr.277467.122)
Supplement: Supplement 1 [file Supplemental_Code.zip › Supplemental_Code/1.Analysis/4.1_State_Transitions.Rmd]

---
title: "State Transitions"
author: Anna L Tyler
date: '`r format(Sys.Date(), "%B %d, %Y")`'
output: 
  html_document:
    code_folding: hide
    collapsed: no
    toc: yes
    toc_float: yes
---

## Introduction

The purpose of this workflow is to look how states transition
from one to another along the gene body. It adds another element
to the state abundance picture
  
```{r load_libraries, message = FALSE, warning = FALSE, error = FALSE}
library(here);library(gprofiler2);library(pheatmap);library(fgsea)
```

```{r set_param}
num.states = 9
is.interactive = FALSE
#is.interactive = TRUE
form.states <- paste0(num.states, "_states_C")
data.dir <- here("Data", "ChromHMM", form.states)
results.dir <- here("Results", "ChromHMM", form.states)
```

```{r load_code}
all.code.dir <- list.files(here("Code"), full.names = TRUE)
for(i in 1:length(all.code.dir)){
	all.fun <- list.files(all.code.dir[i], full.names = TRUE)
	for(j in 1:length(all.fun)){source(all.fun[j])}
}
```

## Load data

```{r load_data}
chrom.mats <- readRDS(file.path(results.dir, "Chromatin.States.Gene.Coords.RDS"))
```

```{r state_transition_fun}
state_transitions <- function(chrom.mat, num.states){
    possible.transitions <- apply(which(matrix(0, nrow = num.states, ncol = num.states) == 0, arr.ind = TRUE), 
        1, function(x) paste(x, collapse = "_"))

    transition.mats <- vector(mode = "list", length = ncol(chrom.mat))
    names(transition.mats) <- colnames(chrom.mat)
    for(i in 1:ncol(chrom.mat)){
        consec.states <- apply(consec_pairs(chrom.mat[,i]), 1, function(x) paste(x, collapse = "_"))
        transition.count <- sapply(possible.transitions, function(x) length(which(consec.states == x)))
        transition.mat <- matrix(transition.count, ncol = num.states, nrow = num.states)
        rownames(transition.mat) <- colnames(transition.mat) <- 1:num.states
        transition.mats[[i]] <- transition.mat/sum(transition.mat)
    }
    return(transition.mats)
}

state.transition.file <- file.path(results.dir, "state_transitions.RDS")
if(!file.exists(state.transition.file)){
    all.transitions <- lapply_pb(chrom.mats, function(x) if(length(x) > 1){state_transitions(x, num.states)}else{NA})
    saveRDS(all.transitions, state.transition.file)
}else{
    all.transitions <- readRDS(state.transition.file)
}

possible.transitions <- apply(which(matrix(0, nrow = num.states, ncol = num.states) == 0, arr.ind = TRUE), 
    1, function(x) paste(x, collapse = "_"))

sum.by.gene <- t(sapply(all.transitions, function(x) if(length(x) > 1){as.vector(Reduce("+", x))}else{rep(NA, num.states^2)}))
sum.total <- matrix(colMeans(sum.by.gene, na.rm = TRUE), nrow = num.states, ncol = num.states)
rownames(sum.total) <- colnames(sum.total) <- 1:num.states
pheatmap(sqrt(sum.total/max(sum.total)), display_numbers = TRUE, cluster_rows = FALSE, cluster_cols = FALSE)
```
