# Supplementary material for: Variation in histone configurations correlates with gene expression across nine inbred strains of mice
Source: Genome Res. 2023 Jun;33(6):857–71. doi: 10.1101/gr.277467.122 (PMC10519406; doi:10.1101/gr.277467.122)
Supplement: Supplement 1 [file Supplemental_Code.zip › Supplemental_Code/1.Analysis/excised.mismatch.analysis.Rmd]

## extra


## back to LOD

There are `r length(small.change)` transcripts whose LOD score is within
`r lod.change.thresh` between the genetic and chromatin eQTLs. There
are `r length(big.change)` transcripts whose LOD score difference is
outside that range. That's a lot of genes. There are many possible
interesting biological explanations for these differences. We will go 
through each to see if we can describe this group of genes. The hypotheses 
are as follows:

1. Altered chromatin-based regulation due to high-fat diet:
Chromatin is dynamically remodeled in response to environmental
factors. Exposure to a high-fat diet could potentially cause alterations
in local chromatin state in those animals. Because we impute the chromatin
state from control inbred animals, we would miss any alterations due to
high-fat diet. 

2. Cell type alterations:
The high-fat diet may change the cellular composition of the liver, i.e.
there may be immune cells infiltrating the livers of mice on the high-fat
diet that we don't see in the control mice. Such changes in cell type 
composition would change the apparent eQTLs because different cell types
have differential regulation of transcript abundance. 

3. Trans regulation 
In addition to being regulated by cis-acting factors, gene expression 
can be regulated by trans-acting factors. Because we only look here 
at cis-effects we will miss trans effects. Here we investigate whether 
the mis-matches 

## Altered chromatin regulation due to high-fat diet

It is possible that high-fat diet causes changes in chromatin state
in those animals exposed to it, and that these changes result in 
alterations in gene expression. 

Because we impute the chromatin state from control inbred animals,
we cannot identify chromatin state changes related to diet or other
environmental effects in the DO animals. What are the characteristics 
of genes whose expression is related to high-fat diet-induced changes 
in chromatin?

Genetics does not change in response to diet.
Expression can change in response to diet for many reasons, but we 
are interested not just in a change of expression, but in a change 
of regulation of the expression.

Transcripts for which the genetic LOD score is similar in between the
diets, but whose chromatin LOD score is reduced in the HF condition?

The histogram below shows the distribution of genetic eQTL LOD score 
differences between the chow and HF diets. Positive values indicate 
transcripts for which the LOD score in the chow diet is greater than
the LOD score in the HF diet. Most transcripts have positive values
indicating that the local genetics predict gene expression better 
in the chow diet animals.

```{r diet_comparison_genetics}
#positive values indicate higher LOD for the chow diet
genetic.chow.hf.diff <- e.lod[,"Chow"] - e.lod[,"HF"]
hist(genetic.chow.hf.diff, breaks = 100, main = "Genetic LOD score differences",
xlab = "LOD score difference between HF and chow")
text(x = 5, y = 1000, "Stronger cis-Effect in Chow Animals", adj = 0, cex = 0.8)
arrows(x0 = 5, x1 = 30, y0 = 950, length = 0.1)
text(x = -32, y = 1000, "Stronger cis-Effect in HF Animals", adj = 0, cex = 0.8)
arrows(x0 = -10, x1 = -30, y0 = 950, length = 0.1)
abline(v = 0, col = "red")
```

We looked at GO term

Transcripts with stronger cis-effects in the chow animals are enriched
for redox/mitochondrial genes. Transcripts with stronger cis-effects
in the HF animals are enriched for ribosomal 

```{r gen_cis_enrich}
chow.gen.enrich <- gost(names(genetic.chow.hf.diff)[which(genetic.chow.hf.diff > 10)], 
organism = "mmusculus", sources = c("GO", "KEGG", "REACTOME"))
plot.enrichment(chow.gen.enrich, num.terms = 30, order.by = "p_value", 
max.term.size = 600, plot.label = "Chow Genetic cis")

hf.gen.enrich <- gost(names(genetic.chow.hf.diff)[which(genetic.chow.hf.diff < 10)], 
organism = "mmusculus", sources = c("GO", "KEGG", "REACTOME"))
plot.enrichment(hf.gen.enrich, num.terms = 30, order.by = "p_value", 
max.term.size = 600, plot.label = "HF Genetic cis")
```

The histogram below shows the same distribution for the chromatin eQTLs.
Once again the distribution is shifted toward positive values indicating
that chromatin state also does a better job explaining gene expression in
the chow diet animals. 

```{r diet_comparison_chromatin}
#positive values indicate higher LOD for the chow diet.
chromatin.chow.hf.diff <- max.ch.lod[,"Chow"] - max.ch.lod[,"HF"]
names(chromatin.chow.hf.diff) <- names(genetic.chow.hf.diff)
hist(chromatin.chow.hf.diff, breaks = 100, main = "Chromatin LOD score differences",
xlab = "LOD score difference between HF and chow")
text(x = 5, y = 800, "Stronger cis-Effect in Chow Animals", adj = 0, cex = 0.8)
arrows(x0 = 5, x1 = 30, y0 = 780, length = 0.1)
text(x = -32, y = 800, "Stronger cis-Effect in HF Animals", adj = 0, cex = 0.8)
arrows(x0 = -10, x1 = -30, y0 = 780, length = 0.1)
abline(v = 0, col = "red")

chow.chrom.enrich <- gost(names(chromatin.chow.hf.diff)[which(chromatin.chow.hf.diff > 10)],
organism = "mmusculus", sources = "GO")
plot.enrichment(chow.chrom.enrich, num.terms = 30, order.by = "p_value", 
max.term.size = 600, plot.label = "Chow Chromatin cis")

hf.chrom.enrich <- gost(names(chromatin.chow.hf.diff)[which(chromatin.chow.hf.diff < 10)],
organism = "mmusculus", sources = "GO")
plot.enrichment(hf.chrom.enrich, num.terms = 30, order.by = "p_value", 
max.term.size = 600, plot.label = "HF Chromatin cis")
```

Is it interesting that both genetics and chromatin state better explain
expression in the chow animals than in the HF animals? Does this indicate
a reduction of the importance of cis effects in general in the HF animals?
At least for a subset of genes?

There are also genes for which the cis effects get much stronger in the
HF animals (negative values).
Are there any genes for which 

```{r}
boxplot(genetic.chow.hf.diff, chromatin.chow.hf.diff);abline(h = 0)

plot(genetic.chow.hf.diff, chromatin.chow.hf.diff)
abline(0, 1, h = 0, v = 0)

par(mfrow = c(1,2))
plot(e.lod[,"Chow"], e.lod[,"HF"], xlab = "Chow", ylab = "HF",
main = "Genetic eQTL LOD", col = "gray", pch = 16)
abline(0,1)

plot(max.ch.lod[,"Chow"], max.ch.lod[,"HF"], xlab = "Chow", ylab = "HF",
main = "Chromatin eQTL LOD", col = "gray", pch = 16)
abline(0,1)

```


```{r diet_int, fig.width = 8, fig.height = 4}
e.lod.change <- e.lod[,2]-e.lod[,1]
ch.lod.change <- max.ch.lod[,2]-max.ch.lod[,1]
names(ch.lod.change) <- rownames(e.lod)

par(mfrow = c(1,2))
pt.col <- colors.from.values(abs(e.lod.change), use.pheatmap.colors = TRUE)
plot(e.lod[,1:2], main = "Genetic eQTL LOD scores", col = pt.col, pch = 16, cex = 0.5)
abline(0,1)

pt.col <- colors.from.values(abs(ch.lod.change), use.pheatmap.colors = TRUE)
plot(max.ch.lod[,1:2], main = "Chromatin State eQTL LOD scores", col = pt.col, 
pch = 16, cex = 0.5)
abline(0,1)
```

The distributions of the LOD score differences are shown below. 
The genetics-based eQTLs had larger LOD score changes overall than the 
chromatin-based eQTLs.

```{r lod_diff_dist, fig.width = 8, fig.height = 4}
boxplot(list("Genetics-Based" = e.lod.change, "Chromatin-Based" = ch.lod.change))
lod.change.thresh = 2
```

The following plots show the relationship between the magnitude of the 
genetic-chromatin LOD score mismatch and the change in LOD score based
on diet. 

For the genetic-based eQTLs there does seem to be a very slight 
relationship between diet-interactive eQTLs and the mismatch between
chromatin-based and genetic-based eQTL LOD scores. 

Genes in the upper left had very large changes in eQTL due to diet, 
but virtually no discrepancy between the 

```{r diet_v_genetics}
par(mfrow = c(1,2))

plot.with.model(lod.diff, e.lod.change, xlab = "LOD score mismatch", 
ylab = "Genetics-Based LOD score diff by Diet", main = "Genetics-Based",
pch = 16)
abline(h = 2, v = 2, col = "red")
plot.with.model(lod.diff, ch.lod.change, xlab = "LOD score mismatch",
ylab = "Chromatin-Based LOD score diff by Diet", main = "Chromatin-Based", 
report = "cor.test")
```


If we look at just the transcripts whose LOD score change by more than
`r lod.change.thresh`, we see that the list for the genetic diet-interactive 
eQTLs is much bigger than the list for the chromatin state diet-interactive eQTLs, 
and almost completely subsumes that list.

```{r e.ch.overlap}
big.e.change <- names(e.lod.change)[which(e.lod.change > lod.change.thresh)]
big.ch.change <- names(ch.lod.change)[which(ch.lod.change > lod.change.thresh)]
plotVenn(list("Genetic" = big.e.change, "Chromatin" = big.ch.change))
gsea.diff.list <- list("Big.Genetics.eQTL.Change" = big.e.change, 
"Big.Chromatin.eQTL.Change" = big.ch.change)
```

The plot below shows the genes with large genetics-based LOD scores (blue),
large chromatin-based LOD scores (red), and those with large differences
in both (purple) overlayed on the chromatin-genetics mismatch plot. There
Does not appear to be any pattern.

```{r lod_diff_overlap}
pt.col = rep("gray", nrow(e.lod))
pt.col[match(big.e.change, rownames(e.lod))] <- "blue"
pt.col[match(big.ch.change, rownames(e.lod))] <- "red"
pt.col[match(intersect(big.ch.change, big.e.change), rownames(e.lod))] <- "purple"

plot(e.lod[,1], max.ch.lod[,1], pch = 16, col = pt.col, cex = 0.5,
xlab = "genetic eQTL LOD score", ylab = "chromatin eQTL LOD score",
main = "Genetic vs. Chromatin-based eQTL LOD scores")
abline(0,1, col = "gray")
abline(-lod.change.thresh,1, lty = 2, col = "salmon")
abline(lod.change.thresh,1, lty = 2, col = "salmon")
```

We used GSEA to confirm that there was no enrichment of these diet-interactive
QTLs among the transcripts with mismatched genetic and chromatin eQTL LOD scores.

```{r chr_diff_gsea, results = "asis"}
lod.diff.enrich <- fgsea::fgseaMultilevel(pathways = gsea.diff.list, 
  stats = ordered.lod, minSize=15, maxSize=600, gseaParam = 1)
kable(lod.diff.enrich)
```

## Genetic and Chromatin eQTL LOD score comparison

The following plot compares the maximum LOD score from each chromatin 
eQTL to the LOD scores from the cis genetic haplotypes. 

```{r max_lod, fig.width = 5, fig.height = 5}
if(is.interactive){quartz(width = 5, height = 5)}
max.ch.lod <- t(sapply(ch.lod, function(x) if(length(x) > 1){apply(x, 2, function(y) max(y, na.rm = TRUE))}else{rep(NA, 4)}))
lod.diff <- e.lod - max.ch.lod
boxplot(lod.diff)
par(mfrow = c(2,2))
for(i in 1:ncol(e.lod)){
  pt.col <- rep("gray", length(lod.diff[,i]))
  pt.col[which(lod.diff[,i] < 0)] <- "red"
  plot(e.lod[,i], max.ch.lod[,i], xlab = "eQTL LOD score", cex = 0.5,
  ylab = "Maximum Chromatin eQTL LOD Score", pch = 16, col = pt.col,
  main = colnames(max.ch.lod)[i])
  abline(0,1)
}
```

## Genetic and Chromatin R2 Comparison

We also calculated the R2 for each linear model using either haplotype
probabilities or chromatin probabilities plus covariates to explain 
transcript level. This way we can get a sense of how much variance
in the expression each type of data is explaining.

The chromatin variance explained and genetics variance explained are 
very highly correlated. There are many cases in which the chromatin does
not explain as much variance as the genetics. There are also cases in 
which the chromatin explains more variance, but all of these cases 
are probably within the error of the model. There are not outstanding
cases in which the chromatin explains a lot more than the genetics.

```{r max_r2, fig.width = 5, fig.height = 5}
if(is.interactive){quartz(width = 5, height = 5)}
max.ch.r2 <- t(sapply(ch.r2, function(x) if(length(x) == 0){return(rep(NA, 4))}else{apply(x, 2, function(y) max(y, na.rm = TRUE))}))
r2.diff <- e.r2 - max.ch.r2
boxplot(r2.diff)

par(mfrow = c(2,2))
for(i in 1:ncol(r2.diff)){
  pt.col <- rep("gray", nrow(r2.diff))
  pt.col[which(r2.diff[,i] < 0)] <- "red"
  plot.with.model(e.r2[,i], max.ch.r2[,i], xlab = "eQTL R2", cex = 0.5,
  ylab = "Maximum Chromatin eQTL R2", col = "gray", pch = 16,
  main = colnames(r2.diff)[i])
  abline(0,1)
}
```

The following plot shows the distribution of the difference in R2 between 
the genetic eQTL and the chromatin eQTL. 

```{r r2_diff, fig.width = 9, fig.height = 3}
r2.diff <- e.r2-max.ch.r2
boxplot(r2.diff)
```

The following plot compares the genetic-chromatin R2 difference 
in the chow and HF animals. 

Genes above the line y = x are those in which there was a bigger
difference between the genetic and chromatin R2 in the HF animals
than in the chow animals. I was expecting this group to be the 
bigger group of genes.

Genes below the line y = x are those in which there was a bigger 
difference between the genetic R2 and the chromatin R2 in the chow animals 
than in the HF animals. There are many more of these than I thought 
there would be. Does this indiate an error, or another biological mystery.


The scatter was more than I was 
expecting. 

A priori, I thought that the inbred chromatin states would
be better at predicting gene expression in the chow animals than in the
HF animals. I hypothesized that the chromatin states from the inbred
animals would align well with the chow animals. And since we showed 
earlier that chromatin and genetics seem to carry a lot of the same 
information that a better chromatin state match would result in a 
very close match between the genetic R2 and the chromatin R2.


```{r r2_comp}
plot(r2.diff[,"Chow"], r2.diff[,"HF"],
xlab = "R2 Differences in Chow Animals", ylab = "R2 Differences in HF Animals")
abline(0,1)
abline(h = 0, v = 0, col = "gray", lty = 2)
```

There are some genes for which there is a big genetic eQTL, but very little
variation in the chromatin. Here we spend some time exploring these 
mismatched genes. 

## Investigating Genetic and Chromatin Differences {.tabset .tabset-fade .tabset-pills}

We defined genes with a big mismatch between the genetic and chromatin 
eQTL scores as genes with an R2 difference greater than 0.1. 


```{r define_mismatch}
r2diff.order <- apply(r2.diff, 2, function(x) order(x, decreasing = TRUE))
big.diff <- apply(r2.diff, 2, function(x) rownames(r2.diff)[which(x > 0.1)])
```

This set of `r length(big.diff)` genes is highly enriched for
ribosomal genes. 

```{r mismatch_enrich, fig.height = 10, fig.width = 7}
enrich <- lapply(big.diff, function(x) gost(x, organism = "mmusculus", source = "GO"))
if(is.interactive){quartz(height = 10, width = 7)}
plot.enrichment.group(enrich, sort.by = "p_value", n.terms = 30, max.term.size = 500)
```

We looked at the expression of these genes. The expression is not
very highly correlated.

```{r}
big.diff.id <- transcript.info[match(big.diff, transcript.info[,"external_gene_name"]),"ensembl_gene_id"]
id.locale <- match(big.diff.id, colnames(expr))
big.diff.expr <- expr[,id.locale]
pheatmap(cor(big.diff.expr, use = "pairwise.complete.obs"), show_rownames = FALSE, 
show_colnames = FALSE)
```

We decomposed the expression matrix using PCA. There was no obvious way 
to cluster the genes into multiple groups, so we mapped the full group.

```{r expr_decomp}
expr.decomp <- plot.decomp(t(big.diff.expr))

eigengene.decomp <- plot.decomp(big.diff.expr, pc = 2, plot.results = FALSE)
eigengenes <- eigengene.decomp$u
rownames(eigengenes) <- rownames(expr)
```

We scanned these top two eigengenes to look for trans eQTL. Both eigengenes do 
have QTLs. Both QTLs encompass genes in the expression block. 
I will take these out and rescan.

```{r scan_eigengenes, results = "asis"}
eigengene.scan <- scan1(genoprobs, eigengenes, kinship = K, addcovar = covar)

for(i in 1:ncol(eigengenes)){
  if(is.interactive){quartz(width = 10, height = 3)}
  par(mar = c(2,4,2,2))
  plot(eigengene.scan, lodcol = i, map = map, main = paste("Eigengene", i))
}

qtl.peaks <- find_peaks(eigengene.scan, map = map, threshold = 6, prob = 0.95)
qtl.genes <- local.genes <- vector(mode = "list", length = nrow(qtl.peaks))
for(i in 1:length(qtl.genes)){
  region <- paste0(qtl.peaks[i,3], ":", qtl.peaks[i,6]*1e6, ":", qtl.peaks[i,7]*1e6)
  qtl.genes[[i]] <- getBM("external_gene_name", "chromosomal_region",  region, mus)
  local.genes[[i]] <- intersect(qtl.genes[[i]][,1], big.diff)
}
```

Take out local genes and rescan. The chromosome 11 QTL is still there,
but the chromosome 3 QTL dips down a fair bit. Hmm...

```{r scan_eigengenes2, results = "asis"}
out.genes <- setdiff(big.diff, unlist(local.genes))
out.id <- transcript.info[match(out.genes, transcript.info[,"external_gene_name"]), "ensembl_gene_id"]
id.locale <- match(out.id, colnames(expr))
sub.expr <- expr[,id.locale]

eigengene.decomp <- plot.decomp(sub.expr, pc = 2, plot.results = FALSE)
eigengenes <- eigengene.decomp$u
rownames(eigengenes) <- rownames(expr)

eigengene.scan <- scan1(genoprobs, eigengenes, kinship = K, addcovar = covar)

for(i in 1:ncol(eigengenes)){
  if(is.interactive){quartz(width = 10, height = 3)}
  par(mar = c(2,4,2,2))
  plot(eigengene.scan, lodcol = i, map = map, main = paste("Eigengene", i))
}
```


## Investigating Chromatin and Genetic Differences

Because the chromatin was measured in inbred hepatocytes, and DO gene
expression was measured in whole liver, perhaps the genes for which
the chromatin and genetic eQTLs differ are genes that are expressed
in a cell type other than hepatocytes. That cell type might have 
a genetic eQTL and even have matching chromatin, but we would see
a different chromatin pattern because we measured chromatin in hepatocytes
only. 


I also tried transcription factor gene lists, and immune gene lists,
and none had any significant enrichments.

## GSEA of mismatched genes for other things {.tabset .tabset-fade .tabset-pills}

```{r msigdb_tf, results = "asis"}
#get GO term gene sets
#see https://www.gsea-msigdb.org/gsea/msigdb/genesets.jsp?
gene.sets <- msigdbr(species = "Mus musculus", category = "H") #hallmark gene sets
gene.sets <- msigdbr(species = "Mus musculus", category = "C8") #cell-specific gene sets

gene.lists <- set_to_list(gene.sets)
gene.enrich <- fgsea::fgseaMultilevel(pathways = gene.lists, stats = ordered.genes, 
  minSize=15, maxSize=600, gseaParam = 0)
plot.gsea.results(gene.enrich)
```

### GTRD
```{r gtrd_results}
plot.gsea.results(cell.enrich, "padj", p.thresh = 0.1)
```
