# Supplementary material for: Variation in histone configurations correlates with gene expression across nine inbred strains of mice
Source: Genome Res. 2023 Jun;33(6):857–71. doi: 10.1101/gr.277467.122 (PMC10519406; doi:10.1101/gr.277467.122)
Supplement: Supplement 1 [file Supplemental_Code.zip › Supplemental_Code/1.Analysis/excised_from_Chromaprobs_Analysis.Rmd]

We performed GSEA on this ordered set of genes. We downloaded the mouse 
prebuilt gene sets from (GO2Msig)[http://www.bioinformatics.org/go2msig/releases/old_prebuilt_sets/prebuilt_sets_september_2013/]

```{r gsea}
library(stringr)
library(fgsea)


#look at all GO lists simultaneously
db.file <- here("Data", "GSEA", 
"Mus_musculus_GSEA_GO_sets_all_symbols_highquality_September_2013.gmt")
db <- read.gmt(db.file)

ordered.genes <- r2.diff[r2diff.order]
#for some reason these genes are all in uppercase, even though they are mouse genes
names(ordered.genes) <- str_to_upper(gene.names[r2diff.order])


gsea.file <- here("Results", "GSEA", "GSEA.Perm.Results.RDS")
nperm = 100
p = 1 #weight by correlation difference
ES.thresh = 0.8
if(!file.exists(gsea.file)){
  #first run GSEA without puermutations to see which terms 
  #are worth running permutations on. We will only run 
  #permutations on terms with very high ES.
  first.pass <- lapply_pb(db, function(x) gsea(ordered.genes, x, nperm = 0, p = p,
  min.size = 15, max.size = Inf))
  max.abs.es <- sapply(first.pass, function(x) if(length(x$Enrichment) > 1){max(abs(x$Enrichment), na.rm = TRUE)})
  hist(unlist(max.abs.es));abline(v = ES.thresh, col = "red") 

  for.further.testing <- names(which(unlist(max.abs.es) >= ES.thresh))
  testing.idx <- match(for.further.testing, names(db))
  
  if(is.interactive){    
      gsea.enrich <- lapply_pb(db[testing.idx], 
      function(x) gsea(ordered.genes, x, nperm = nperm, p = p))
    }else{
      gsea.enrich <- lapply(db[testing.idx], 
      function(x) gsea(ordered.genes, x, nperm = nperm, p = p))
    }
  saveRDS(gsea.enrich, gsea.file)
}else{
  gsea.enrich <- readRDS(gsea.file)
}

for(idx in 1:length(gsea.enrich)){
  go.term <- names(gsea.enrich)[idx]
  go.locale <- which(names(db) == go.term)
  if(is.interactive){quartz()}
  plot_gsea(ordered.genes, go.genes = db[[go.locale]], nperm = 100, p = p, 
  go.name = go.term)
}

#top.lists <- vector(mode = "list", length = length(all.enrich))
#for(i in 1:length(all.enrich)){
#  enrich.results <- all.enrich[[i]]
#  top.lists[[i]] <- which(sapply(enrich.results, function(x) if(length(x) == 1){NA}else{max(x[[1]]) > x[[2]]}))
#}

#db.which <- 1
#top.cat <- top.lists[[db.which]]
#for(i in 1:length(top.cat)){
#for(i in 21:30){
#  quartz()
#  test.gsea <- plot_gsea(ordered.genes, go.genes = db.list[[db.which]][[top.cat[i]]],
#  go.name = names(top.cat)[i], nperm = 100, percentile = 99)
#}

```

## GSEA of mismatched genes for KEGG, REACTOME, and WIKIPATHWAYS {.tabset .tabset-fade .tabset-pills}

These results reiterate the GO results. Mostly ribosomal stuff and 
processing of non-coding RNA.

```{r msigdb_kegg, results = "asis"}
#get GO term gene sets
#see https://www.gsea-msigdb.org/gsea/msigdb/genesets.jsp?
kegg <- msigdbr(species = "Mus musculus", category = "C2", subcategory = "CP:KEGG")
reactome <- msigdbr(species = "Mus musculus", category = "C2", subcategory = "CP:REACTOME")
wiki <- msigdbr(species = "Mus musculus", category = "C2", subcategory = "CP:WIKIPATHWAYS")

kegg.genes <- set_to_list(kegg)
reactome.genes <- set_to_list(reactome)
wiki.genes <- set_to_list(wiki)

kegg.enrich <- fgsea::fgseaMultilevel(pathways = kegg.genes, stats = ordered.genes, 
  minSize=15, maxSize=600)
reactome.enrich <- fgsea::fgseaMultilevel(pathways = reactome.genes, stats = ordered.genes, 
  minSize=15, maxSize=600)
wiki.enrich <- fgsea::fgseaMultilevel(pathways = wiki.genes, stats = ordered.genes, 
  minSize=15, maxSize=600)
```

### KEGG
```{r kegg_rsults}
plot.gsea.results(kegg.enrich, "padj", p.thresh = 0.1, plot.label = "KEGG")
```

### REACTOME
```{r reactome_results}
plot.gsea.results(reactome.enrich, "padj", p.thresh = 0.1, plot.label = "reactome")
```

### WIKIPATHWAYS
```{r wiki_results}
plot.gsea.results(wiki.enrich, "padj", p.thresh = 0.1, plot.label = "WIKIPATHWAYS")
```


```{r state_bin_enrichment}
#from 1.4_chromatin_states_and_expression.Rmd
delete.previous = TRUE;is.interactive = TRUE
constant.state.bin.enrich <- variable.state.bin.enrich <- vector(mode = "list", length = num.states)
for(state in 1:num.states){
    if(is.interactive){print(state)}
    constant.bin.enrich.file <- file.path(results.dir, paste0("bin.enrich.constant.state.", state, ".RDS"))
    variable.bin.enrich.file <- file.path(results.dir, paste0("bin.enrich.variable.state.", state, ".RDS"))
    if(!file.exists(constant.bin.enrich.file) || delete.previous){
        constant.bin.enrich <- state_peak_genes(binned.chromatin, state, min.n = 10, 
            min.strain = 9, max.strain = 9)
        saveRDS(constant.bin.enrich, constant.bin.enrich.file)
        constant.state.bin.enrich[[state]] <- constant.bin.enrich
    
        variable.bin.enrich <- state_peak_genes(binned.chromatin, state, min.n = 10, 
            min.strain = 1, max.strain = 8)
        saveRDS(variable.bin.enrich, variable.bin.enrich.file)
        variable.state.bin.enrich[[state]] <- variable.bin.enrich

    }else{
        constant.state.bin.enrich[[state]] <- readRDS(constant.bin.enrich.file)
    }
}
delete.previous = FALSE;is.interactive = FALSE
```
