# Supplementary material for: Variation in histone configurations correlates with gene expression across nine inbred strains of mice
Source: Genome Res. 2023 Jun;33(6):857–71. doi: 10.1101/gr.277467.122 (PMC10519406; doi:10.1101/gr.277467.122)
Supplement: Supplement 1 [file Supplemental_Code.zip › Supplemental_Code/1.Analysis/excised_from_RRBS_Analysis.Rmd]

## Methylation and Expression 

For each gene, we then correlated the methylation at each position with
expression.

```{r methyl_expression_cor}
gene.ids <- transcript.info[match(names(rrbs.strain.mat), transcript.info[,"external_gene_name"]),"ensembl_gene_id"]
rrbs.expr.cor.r.file <- here("Results", "RRBS", "Expr.RRBS.Cor.r.RDS")
rrbs.expr.cor.p.file <- here("Results", "RRBS", "Expr.RRBS.Cor.p.RDS")

if(!file.exists(rrbs.expr.cor.r.file)){
  rrbs.cor.r <- rrbs.cor.p <- vector(mode = "list", length = length(rrbs.strain.mat))
  names(rrbs.cor.r) <- names(rrbs.cor.p) <- names(rrbs.strain.mat)

  for(i in 1:length(rrbs.strain.mat)){
    if(is.interactive){report.progress(i, length(rrbs.strain.mat))}
    gene.id <- gene.ids[i]
    methyl.mat <- rrbs.strain.mat[[i]]
    #pheatmap(methyl.mat, cluster_rows = FALSE, cluster_cols = FALSE)
    if(length(methyl.mat) > 1 && nrow(methyl.mat) > 2){
      id.locale <- which(names(scaled.expr) == gene.id)
      if(length(id.locale) > 0){
        gene.expr <- scaled.expr[[id.locale]]
        #gene.expr <- strain.expr[[id.locale]]
        if(length(gene.expr) > 1){
          expr.order <- match.order(rownames(methyl.mat), names(gene.expr), col.table)
          expr.cor <- apply(methyl.mat, 2, 
            function(x) if(length(which(!is.na(x))) > 2){cor.test(x, gene.expr[expr.order])}else{NA})
            cor.r <- sapply(expr.cor, function(x) if(length(x) > 1){x$estimate}else{NA})
            cor.p <- sapply(expr.cor, function(x) if(length(x) > 1){x$p.value}else{NA})
            names(cor.r) <- gsub(".cor", "", names(cor.r))
            rrbs.cor.r[[i]] <- cor.r
            rrbs.cor.p[[i]] <- cor.p
        }
      }
    }
  }
saveRDS(rrbs.cor.r, rrbs.expr.cor.r.file)
saveRDS(rrbs.cor.p, rrbs.expr.cor.p.file)
}else{
  rrbs.cor.r <- readRDS(rrbs.expr.cor.r.file)
  rrbs.cor.p <- readRDS(rrbs.expr.cor.p.file)
}
```

We looked at the correlation of RRBS and expression across strains as a function 
of gene position.

There does not appear to be any overall correlation at all between 
percentage of DNA methylation and expression along the gene body.

There is an ever so slight dip in mean correlation with expression 
near the TSS, but it is not impressive at all.

```{r}
cor.r.mat  <- plot.centered.vals(val.list = rrbs.cor.r, min.representation = 10, 
plot.label = "Correlation between expression and DNA methylation",
plot.individual = FALSE, ylim = c(-0.2, 0.2), ylab = "Correlation (r)",
seq.by = 0.05, merge.by = 1, plot.line = TRUE, plot.hex = FALSE, 
min.upstream = -2, max.downstream = 2, return.means = FALSE, verbose = FALSE)
abline(v = c(0,1), h = 0)
#boxplot(cor.r.mat);abline(h = 0, col = "red")

#rrbs.cor.log.p <- lapply(rrbs.cor.p, function(x) if(length(x) > 1){-log10(x)})
#log.p.mat <- plot.centered.vals(val.list = rrbs.cor.log.p, min.representation = 10, 
#plot.label = "Correlation -log10(p) between expression and DNA methylation",
#plot.individual = FALSE, ylim = c(0, 1), ylab = "-log10(p)",
#seq.by = 0.01, merge.by = 1, plot.line = TRUE, plot.hex = FALSE, 
#min.upstream = -2, max.downstream = 2, return.means = FALSE, verbose = FALSE)
#abline(v = c(0,1))
```


```{r set_p}
p.thresh = 0.001
```

We next asked whether there were any genes whose expression was correlated with 
DNA methylation at any point at $p \leq$ `r p.thresh`. There are, but there is 
still no overall pattern relating DNA methylation to gene expression.

```{r any_gene}
has.sig.cor <- lapply(rrbs.cor.p, function(x) if(length(x) > 1){which(x < p.thresh)})
sig.cor <- which(sapply(has.sig.cor, function(x) length(x) > 1))
#length(sig.cor)

cor.mat <- plot.centered.vals(val.list = rrbs.cor.r[sig.cor], min.representation = 10, 
plot.label = "Correlation between expression and DNA methylation Significant Genes Only",
plot.individual = FALSE, ylim = c(-1, 1), ylab = "-log10(p)",
seq.by = 0.01, merge.by = 1, plot.line = TRUE, plot.hex = FALSE, 
min.upstream = -2, max.downstream = 2, return.means = FALSE, verbose = FALSE)

#pheatmap(cor.mat, cluster_rows = FALSE, cluster_cols = FALSE, show_rownames = FALSE,
#show_colnames = FALSE)
```

Above plots suggest that there is very little variation across strains
in DNA methylation. Below we invesetigate this variation and its potential
to be used in differential transcriptional regulation.

The plot below shows average DNA methylation percent across all strains
along the gene body. This confirms plots from above that all strains have
hypomethylation at the TSS and increasing methylation throughtout the 
gene body.

```{r methyl_percent}
strain.mean.rrbs <- lapply(rrbs.strain.mat, function(x) if(length(x) > 1){colMeans(x, na.rm = TRUE)})
plot.centered.vals(strain.mean.rrbs, seq.by = 0.01, ylim = c(0,100))
```

## Methylation at the TSS and Expression

We then investigated whether there were any genes that were hypomethylated
at the TSS in some strains, but not others.


```{r set_methyl_bins}
methyl.bins <- seq(0, 100, 50)
```

We binned the methylation at the TSS into the follwing bins:

```{r}
df <- data.frame(consec.pairs(methyl.bins))
colnames(df) <- c("min", "max")
kable(df)
```


We looked at expression of genes with methylation percentages at the TSS
falling into each of these bins. This time we scaled the expression across strains.

```{r tss_methyl2}
get_tss_methyl <- function(methyl.mat){
  if(length(methyl.mat) > 1){
    tss.pos <- get.nearest.pt(as.numeric(colnames(methyl.mat)), 0)
    return(methyl.mat[,tss.pos])
  }else{
    return(NA)
    }
}

tss.methyl <- lapply(rrbs.strain.mat, get_tss_methyl)
binned.expr <- matrix(NA, nrow = length(tss.methyl), ncol = (length(methyl.bins)-1))
rownames(binned.expr) <- names(rrbs.strain.mat)

for(i in 1:length(tss.methyl)){
  if(is.interactive){report.progress(i, length(tss.methyl))}
  gene.id <- gene.ids[i]
  if(length(tss.methyl[[i]]) > 1){
    binned.methyl <- bin.vector2(tss.methyl[[i]], methyl.bins)
    if(length(binned.methyl) > 1){
      expr.locale <- which(names(scaled.expr) == gene.id)
      if(length(expr.locale) > 0 && length(scaled.expr[[expr.locale]]) > 1){
        expr.bin <- lapply(binned.methyl, 
          function(x) if(length(x) > 1){scaled.expr[[expr.locale]][match.order(names(x), rownames(scaled.expr[[expr.locale]]), col.table)]}else{NA})
        binned.expr[i,] <- sapply(expr.bin, mean)
      }
    }
  }
}
```

The histogram below shows the number of bins that are present at the TSS 
for each gene. For the vast majority of genes the methylation level falls 
into the same bin across all strains.

There were very few genes for which methylation varied substantially
at the TSS across strains.

```{r methyl_bins}
bins.occupied <- apply(binned.expr, 1, function(x) length(which(!is.na(x))))
hist(bins.occupied)
has.var <- which(bins.occupied > 1)
```

There were `r length(has.var)` genes with variation 
in methylation across strains. Overall, it looks as if the genes in this 
group that are highly methylated do have slightly lower expression than 
ones that are less highly methylated, but it's not overwhelming.

When we plot the two values against each other, they are negatively correlated.
This means that genes with low expression and low methylation, tended to 
have high expression and high methylation. And vice versa: genes with high 
expression and low methylation tended to have low expression when methylated.
What?

What is that weird stripe in the plot? There seem to be spokes. 
Is this an artifact of the scaling?

So does methylation at the TSS reverse your expression? Rather than just 
suppressing it overall? 

```{r}
colnames(binned.expr) <- apply(df, 1, function(x) paste(x, collapse = "-"))

pairs(binned.expr, upper.panel = function(x,y) plot.with.model(x, y, add = TRUE),
lower.panel = function(x,y) plot.with.model(x, y, add = TRUE, report = "cor.test"))

expr.diff <- binned.expr[,2] - binned.expr[,1]
pt.col <- rep("#5ab4ac", length(expr.diff)) #blue
pt.col[which(expr.diff > 0)] <- "#d8b365"
plot.with.model(binned.expr[has.var,1], binned.expr[has.var,2], report = "cor.test",
col = pt.col[has.var], xlab = "Expression with lower methylation", 
ylab = "Expression with higher methylation", 
main = "Genes with Variation in Methylation at the TSS")
abline(h = 0, v = 0)

boxplot(binned.expr[has.var,])
t.test(binned.expr[has.var,1], binned.expr[has.var,2])

get_expr_slope <- function(expr.vals){
  no.na <- which(!is.na(expr.vals))
  if(length(no.na) > 1){
    slope <- instant.slope(1:length(no.na), expr.vals[no.na])
    return(slope)
  }else{
    return(NA)
  }
}
expr.slope <- apply(binned.expr[has.var,], 1, get_expr_slope)
```

However, if we look at the slope in expression from low methylation to 
high methylation, it goes both up and down. There's no overall trend 
toward lower expression with higher methylation.

```{r expr.slope}
boxplot(unlist(expr.slope), breaks = 100)
abline(h = 0)
```

## Gene subsets {.tabset .tabset-fade .tabset-pills}

Below, we looked at subsets of genes that had expression significantly 
correlated with DNA methylation, either positively, or negatively. 

For both groups of genes, there does appear to be a peak correlation 
around the TSS, but it's still quite weak.

### Genes for which DNA methylation has a positive correlation with expression
```{r pos_slope, fig.width = 10, fig.height = 4}
pos.slope <- which(expr.slope > 0)
pos.locale <- match(names(pos.slope), names(rrbs.cor.r))
plot.centered.vals(val.list = rrbs.cor.r[pos.locale], min.representation = 10, 
plot.label = "Correlation between expression and DNA methylation",
plot.individual = FALSE, ylim = c(-0.2, 0.4), ylab = "Correlation (r)",
seq.by = 0.01, merge.by = 1, plot.line = TRUE, plot.hex = FALSE, 
min.upstream = -2, max.downstream = 2, return.means = FALSE, verbose = FALSE)
abline(v = c(0,1), h = 0)
```

### Genes for which DNA methylation has a negative correlation with expression
```{r neg_slope, fig.width = 10, fig.height = 4}
neg.slope <- which(expr.slope < 0)
neg.locale <- match(names(neg.slope), names(rrbs.cor.r))
if(is.interactive){quartz(width = 10, height = 4)}
plot.centered.vals(val.list = rrbs.cor.r[neg.locale], min.representation = 10, 
plot.label = "Correlation between expression and DNA methylation",
plot.individual = FALSE, ylim = c(-0.4, 0.4), ylab = "Correlation (r)",
seq.by = 0.01, merge.by = 1, plot.line = TRUE, plot.hex = FALSE, 
min.upstream = -2, max.downstream = 2, return.means = FALSE, verbose = FALSE)
abline(v = c(0,1), h = 0)
```

## Expression on/off

There are no overall correlations between expression and methylation.
I think that what this is telling us is that no matter which strain you 
extract hepatocytes from, you always get hepatocytes. 

However, there is one more thing to look at. It is possible that there
are some genes that are expressed highly in some strains, but not in 
others in hepatocytes. These genes may be differentially methylated in
a was that correlates with expression. 

I will look for such genes and their patterns of methylation.
First we identified genes for which some strains had an average 
expression below 6, while others had expression above [some val].

```{r on_off}
on_and_off <- function(gene.expr, off_thresh = 6, on_thresh = 15){
  off.locale <- which(gene.expr <= off_thresh)
  on.locale <- which(gene.expr >= on_thresh)
  if(length(off.locale) > 0 && length(on.locale) > 0){
    return(TRUE)
  }else{
    return(FALSE)
  }
}
off_thresh = 6
on_thresh = 10
on.off.expr <- which(sapply(strain.expr, function(x) on_and_off(x, off_thresh, on_thresh)))
```

There are `r length(on.off.expr)` genes with some strains expressing below
`r off_thresh` and other expressing above `r on_thresh`.

There is still no overall pattern in DNA methylation across strains for these 
genes.

```{r}
on.off.genes <- transcript.info[match(names(on.off.expr), transcript.info[,"ensembl_gene_id"]), "external_gene_name"]
on.off.locale <- match(on.off.genes, names(rrbs.cor.r))
rmat <- plot.centered.vals(val.list = rrbs.cor.r[on.off.locale], min.representation = 10, 
plot.label = "Correlation between expression and DNA methylation",
plot.individual = FALSE, ylim = c(-0.4, 0.4), ylab = "Correlation (r)",
seq.by = 0.1, merge.by = 1, plot.line = TRUE, plot.hex = FALSE, 
min.upstream = -2, max.downstream = 2, return.means = FALSE, verbose = FALSE)
abline(v = c(0,1), h  = 0)

#pheatmap(rmat, cluster_rows = FALSE, cluster_cols = FALSE)
boxplot(rmat)
abline(h = 0)
```

## Variation in Percent Methylation Across Strains

We looked at the variation across all genes by subtracting the maximum methylation
percent from the minimum methylation percent across strains at each position.

```{r methyl_var}

get_methyl_var <- function(methyl.by.strain.mat){
  var.v <- rep(NA, nrow(methyl.by.strain.mat))
  has.vals <- which(apply(methyl.by.strain.mat, 1, function(x) all(!is.na(x))))
  if(length(has.vals) > 0){
    #methyl.max <- apply(methyl.by.strain.mat[has.vals,,drop=FALSE], 1, function(x) max(x, na.rm = TRUE))
    #methyl.min <- apply(methyl.by.strain.mat[has.vals,,drop=FALSE], 1, function(x) min(x, na.rm = TRUE))
    #var.v[has.vals] <- methyl.max - methyl.min
    var.v[has.vals] <- apply(methyl.by.strain.mat[has.vals,,drop=FALSE], 1, function(x) sd(x, na.rm = TRUE))
  }
  return(var.v)
}

get_methyl_mean <- function(methyl.by.strain.mat){
  mean.v <- rep(NA, nrow(methyl.by.strain.mat))
  has.vals <- which(apply(methyl.by.strain.mat, 1, function(x) all(!is.na(x))))
  if(length(has.vals) > 0){
    mean.v[has.vals] <- apply(methyl.by.strain.mat[has.vals,,drop=FALSE], 1, function(x) mean(x, na.rm = TRUE))
  }
  return(mean.v)
}

methyl_var <- t(sapply(gene.by.strain, get_methyl_var))
methyl_mean <- t(sapply(gene.by.strain, get_methyl_mean))
```

The following plot shows distributions of percent methylation by position
across all genes. This plot makes it obious that there is low methylation
with low variance in methylation at the TSS, and high methylation with 
low variance toward the TES. All other positions have varying means, but
also very high variaion in percent methylation.

```{r methyl_var_box}
boxplot(methyl_mean, group.names = colnames(methyl_mean))
```


The following plot shows mean methylation plotted against the standard
deviation of methylation. This plot reiterates the observation that 
positions with very high or very low methylation are also consistent
across strains. 

```{r mean_var}
if(is.interactive){quartz()}
plot(as.vector(methyl_mean), as.vector(methyl_var), xlab = "Methylation Mean",
  ylab = "Methylation SD")
colnames(methyl_var) <- colnames(methyl_mean) <- rownames(gene.by.strain[[1]])
```

The following plot shows the same data as above, but with the methylation 
percent binned. In this plot it is easier to see that methylation varies 
vary little across strains when it is very high or very low.

```{r mean_var_box}
mean.bins <- seq(0, 100, 10)
var_by_percent <- sapply(1:ncol(methyl_mean), function(y) sapply(1:(length(mean.bins) - 1), function(x) mean(methyl_var[intersect(which(methyl_mean[,y] >= mean.bins[x]), which(methyl_mean[,y] <= mean.bins[(x+1)])),y], na.rm = TRUE)))
rownames(var_by_percent) <- apply(cbind(mean.bins[1:10], mean.bins[2:11]),1, function(x) paste0(x[1], "-", x[2]))
colnames(var_by_percent) <- round(as.numeric(colnames(methyl_mean)), 2)

#pdf("~/Desktop/Methyl_variation.pdf", width = 7, height = 5)
boxplot(t(var_by_percent), ylab = "Methylation SD", xlab = "Methylation Mean")
#dev.off()
```

The following plot again shows the same information as above, but this 
time split by relative genomic position. The $x$-axis shows the genomic
position relative to the gene body. The $y$-axis shows binned percent
methylation mean, and the individual cells show the variation in percent
methylation for the corresponding methylation mean and gene position.

This plot shows that the low variation seen in positions with high or
low mean methylation does not depend on position. All positions with 
high or low percent methylation are stable across strains. Positions 
with mid-range DNA methylation have higher variance. This variation
may be slightly higher upstream of gene bodies, but the effect is 
not very strong.


```{r mean_var_heat, eval = FALSE}
pheatmap(var_by_position, cluster_rows = FALSE, cluster_cols = FALSE, 
  main = "Methylation Mean and SD by Relative Genomic Position")
```

The following plot shows that variaion in DNA methylation is lower 
at the TSS than at other genomic positions. This is due to the 
observation that variation is low when average methylation is low,
and the TSS has the lowest variation in methylation on average.

```{r var_by_position}
#quartz();barplot(colMeans(methyl_var, na.rm = TRUE))
if(is.interactive){quartz(width = 8, height = 5)}
#pdf("~/Desktop/methylation_var.pdf", width = 5, height = 4)
plot.centered.mat(methyl_var, ylim = c(0, 10), 
ylab = "Percent Methylation SD Across Strains",
plot.label = "Methylation Variation", min.upstream = -1, max.downstream = 2)
abline(v = c(0,1), lwd = 2, col = "darkgray", lty = 2)
#dev.off()
```

The following plot shows the number of genes that have variation
in methylation percent at each position. Now I'm confused. There is
a very high number of genes with variation at the TSS. More than 
anywhere else. But this variation is of particularly low magnitude?

```{r number_var}
num.var.genes <- apply(methyl_var, 2, function(x) length(which(x > 0)))
if(is.interactive){quartz()}
plot(as.numeric(colnames(methyl_var)), num.var.genes, 
  xlab = "Relative Gene Position", ylab = "Number of Genes with Variation", type = "l",
  lwd = 3, col = "darkgray")
abline(v = c(0,1), lty = 2)

#plot(sort(methyl_var[,21])) #TSS variation
```
