# Supplementary material for: Variation in histone configurations correlates with gene expression across nine inbred strains of mice
Source: Genome Res. 2023 Jun;33(6):857–71. doi: 10.1101/gr.277467.122 (PMC10519406; doi:10.1101/gr.277467.122)
Supplement: Supplement 1 [file Supplemental_Code.zip › Supplemental_Code/1.Analysis/Figures.Rmd]

---
title: "Figures for Epigenetics Manuscript"
author: Anna L Tyler
date: '`r format(Sys.Date(), "%B %d, %Y")`'
output: 
  pdf_document:
    toc: true
---

## Introduction

The purpose of this workflow to house all the code for generating 
figures for the manuscript. It reads in data generated by other
markdown files and builds figures programatically. The model for
which to plot results can be set in Data/support_files/param.txt.

To generate separate pngs for figures, set embed.figures to FALSE.

```{r set_param, echo = FALSE}
library(here)
param <- read.delim(here("Data", "support_files", "param.txt"), header = FALSE, 
    stringsAsFactors = FALSE, row.names = 1)
num.states = as.numeric(param["num_states",])
ordered.marks <- strsplit(param["ordered_marks",], ",")[[1]]

embed.figures = FALSE

data.dir <- here("Data", "ChromHMM", paste0(num.states, "_states_C"))
results.dir <- here("Results", "ChromHMM", paste0(num.states, "_states_C"))

#use.states <- c(1,2,3,6,7,8,10,11,13) #choose to display only a subset of states
use.states <- 1:num.states
#default.mar <- par()$mar

title.color = "gray40"
tss.line.color = "darkgray"
border.box.color = grid.color = "gray80"
zero.line.color = "gray40"
data.line.color = "gray40"

label.fig <- TRUE
fig.counter <- 1
```


```{r source_code, echo = FALSE}
all.code.dir <- list.files(here("Code"), full.names = TRUE)
for(i in 1:length(all.code.dir)){
	all.fun <- list.files(all.code.dir[i], full.names = TRUE, pattern = ".R")
	for(j in 1:length(all.fun)){source(all.fun[j])}
}
```

```{r load_libraries, message = FALSE, warning = FALSE, error = FALSE, echo = FALSE}
needed.packages <- c("pheatmap", "RColorBrewer", "gridExtra", "grid", "psychometric")
load_libraries(needed.packages)
```


```{r read_info, echo = FALSE}
key.file <- here("Data", "support_files", "strain.color.table.txt") #generated by hand
col.table <- as.matrix(read.table(key.file, sep = "\t", comment.char = "%", 
    stringsAsFactors = FALSE))

#across-strain effects - used to order states by effect and generate state colors
all.state.effects <- readRDS(here("Results", "ChromHMM", "across.strain.models.RDS")) #generated by 1.3_Compare_ChromHMM_States.Rmd
state.effects <- all.state.effects[[which(names(all.state.effects) == num.states)]]

#find the order based on the state effects
state.order <- order(state.effects[,"slope.fit"], decreasing = FALSE)

#order the use.state indices based on effects
state.idx <- use.states[order(state.effects[use.states,"slope.fit"], decreasing = TRUE)]
saveRDS(state.idx, file.path(results.dir, "state.idx.RDS"))
write.table(cbind(1:num.states, state.idx), file.path(results.dir, "state_order_key.txt"), 
    sep = "\t", quote = FALSE, row.names = FALSE, col.names = c("new.state", "original.index"))
#create colors based on effects

#pheatmap colors
#all.state.col <- colors.from.values(state.effects[,"slope.fit"], use.pheatmap.colors = TRUE)
#state.col <- all.state.col[state.idx]

#red-blue with gray in the middle
#color.ramp <- colorRampPalette(c("blue", "lightgray", "red"))
color.ramp <- colorRampPalette(c("red", "lightgray", "blue"))
all.state.col <- color.ramp(length(state.idx))
state.col <- all.state.col
write.table(rev(state.col), here("Data", "support_files", "state_colors.txt"), 
    quote = FALSE, row.names = FALSE, col.names = FALSE)

#barplot(1:length(state.col), col = state.col)

#subset state effects to just the states we are using
state.effects <- state.effects[state.idx,]
rownames(state.effects) <- 1:nrow(state.effects) #rename states in order of effects
#another way of coloring states
#state.col <- read.table(here("Data", "support_files", "state_colors.txt"), 
#    comment.char = "%")[,1] #generated by hand
```

\pagebreak

## Figure `r fig.counter` - Decompositions of transcriptome and epigenetic features

The first two principal components of each genomic feature across
nine inbred strains of mouse. In all panels each point represents
an individual mouse, and strain is indicated by color as shown in
the legend at the bottom of the figure. Three individuals per strain
are shown. Each panel is labeled with the data used to generate the 
PC plot. (A) Hepatocyte transcriptome - all transcripts sequenced in 
isolated hepatocites. (B) DNA methylation - the percent methylation at 
all CpG sites shared across all individuals. (C-F) Histone 
modifications - the peak heights of the indicated histone modification 
for positions aligned across strains.

```{r pc_data, echo = FALSE}
rna.seq.file <- here("Data", "RNASeq", "StrainsEffCts9_norm.RDS") #generated by 1.1_Expression.Rmd
rna.seq <- readRDS(rna.seq.file)

#rna.cor <- cor(rna.seq)
#pheatmap(rna.cor)

expr.pc <- plot.decomp(t(rna.seq), plot.results = FALSE)
expr.decomp <- expr.pc$u
rownames(expr.decomp) <- substr(colnames(rna.seq), 1, 2)
strain.col <- col.table[match(rownames(expr.decomp), col.table[,4]),3]

#test_dim_red(rna.seq, strain.col, "~/Desktop/expr_decomp.pdf")

var.exp <- round(expr.pc$var.exp*100, 1)[1:ncol(expr.decomp)]
colnames(expr.decomp) <- paste0("PC", 1:ncol(expr.decomp), " (", var.exp, "%)")
#legend("bottomright", legend = col.table[,2], pch = 16, col = col.table[,3])

full.methylome.decomp.file <- here("Results", "RRBS", "Full.Methylome.Decomposition.RDS") #generated by 3.1.1_RRBS_Analysis.Rmd
methyl.decomp <- readRDS(full.methylome.decomp.file)

histone.decomp.file <- here("Results", "peakome", "Histone.Decomposition.by.Strain.RDS") #generated by Peakome.Rmd
histone.decomp <- readRDS(histone.decomp.file)

#the samples in the histone modification data have variable names,
#so we need to get the colors a different way.
get_sample_col <- function(sample.ids){
    sample.idx <- lapply(col.table[,6], function(x) grep(x, sample.ids))
    sample.col <- lapply(1:length(sample.idx), function(x) rep(col.table[x,3], length(sample.idx[[x]])))
    sample.order <- unlist(sample.idx)
    sample.col <- unlist(sample.col)[sample.order]
    #barplot(rep(1, length(sample.col)), col = sample.col)
    return(sample.col)
}

label_panel <- function(plot.dim, bump.up = 0.1, bump.left = 0.1, 
        label = "A", font = 2, cex = 1.5){
    plot.width <- plot.dim[2] - plot.dim[1]
    plot.height <- plot.dim[4] - plot.dim[3]
    label.x <- plot.dim[1] - (plot.width*bump.left)
    label.y <- plot.dim[4] + (plot.height*bump.up)

    par(xpd = NA)
    text(x = label.x, y = label.y, labels = label, font = font, cex = cex)
    par(xpd = TRUE)

    invisible(c(label.x, label.y))
}

sample.colors <- lapply(histone.decomp, function(x) get_sample_col(rownames(x)))

```


```{r pc_figure, fig.width = 4, fig.height = 7, echo = FALSE}
layout.mat <- matrix(c(1:7,7), ncol = 2, byrow = TRUE)
label.line = 2
axis.label.cex = 0.8
title.line = 0
title.cex = 1

if(!embed.figures){
    pdf(here("Documents", "3.Manuscript", "Figures", paste0("Tyler_Fig", fig.counter, ".pdf")), 
    width = 4, height = 7)
}

layout(layout.mat, heights = c(rep(1,3), 0.3))
#layout.show(7)

par(mar = c(4,4,4,1))
strain.col <- col.table[match(rownames(expr.decomp), col.table[,4]),3]
plot(expr.decomp, pch = 16, col = strain.col, cex = 1.5, xlab = "", ylab = "")
mtext(colnames(expr.decomp)[1], side = 1, line = label.line, cex = axis.label.cex)
mtext(colnames(expr.decomp)[2], side = 2, line = label.line, cex = axis.label.cex)
mtext("Transcriptome", side = 3, line = title.line, cex = title.cex, font = 2, col = title.color)
label_panel(par("usr"), bump.left = 0.1, bump.up = 0.17, label = "A")

strain.labels <- substr(rownames(methyl.decomp), 1, nchar(rownames(methyl.decomp))-2)
strain.col <- col.table[match(strain.labels, col.table[,6]),3]
plot(methyl.decomp, col = strain.col, pch = 16, cex = 1.5, xlab = "", ylab = "")
mtext(colnames(methyl.decomp)[1], side = 1, line = label.line, cex = axis.label.cex)
mtext(colnames(methyl.decomp)[2], side = 2, line = label.line, cex = axis.label.cex)
mtext("Methylome", side = 3, line = title.line, cex = title.cex, font = 2, col = title.color)
label_panel(par("usr"), bump.left = 0.1, bump.up = 0.17, label = "B")

panel.labels <- c("C", "D", "E", "F")
for(m in 1:length(histone.decomp)){
    strain.names <- substr(rownames(histone.decomp[[m]]), 1, nchar(rownames(histone.decomp[[m]]))-2)
    plot(histone.decomp[[m]], pch = 16, col = sample.colors[[m]], cex = 1.5,
    xlab = "", ylab = "")
    mtext(colnames(histone.decomp[[m]])[1], side = 1, line = label.line, cex = axis.label.cex)
    mtext(colnames(histone.decomp[[m]])[2], side = 2, line = label.line, cex = axis.label.cex)
    mtext(names(histone.decomp)[m], side = 3, line = title.line, cex = title.cex, font = 2, 
        col = title.color)
    label_panel(par("usr"), bump.left = 0.1, bump.up = 0.17, label = panel.labels[m])
}

#add legend
par(mar = c(0,0,0,0))
plot.new()
plot.window(xlim = c(0,1), ylim = c(0,1))
legend.chunks <- list(1:5, 6:9)
y.pos <- c(0.75, 0.25)
x.min <- 0.05; x.max = 0.85
x.pos <- list(segment.region(x.min, x.max, length(legend.chunks[[1]]), "ends"), 
              segment.region(x.min, x.max, length(legend.chunks[[2]]), "center"))
#nudge A/J over a bit
x.pos[[1]][2] <- 0.3

for(i in 1:length(legend.chunks)){
    points(x.pos[[i]], rep(y.pos[[i]], length(x.pos[[i]])), 
        col = col.table[legend.chunks[[i]],3], 
        pch = 16, cex = 1.8)
    
    text(x = x.pos[[i]], y = rep(y.pos[[i]], length(x.pos[[i]])), pos = 4, 
        labels = col.table[legend.chunks[[i]],2], cex = 1.05)
}
draw.rectangle(0,1,0,1)

if(label.fig){
    mtext(paste("Fig.", fig.counter), side = 3, outer = TRUE, line = -1.5, adj = 1)
}

if(!embed.figures){
    dev.off()
}
```

\pagebreak

## Figure `r fig.counter` - Chromatin state overview

Overview of chromatin state composition, genomic 
distribution, and effect on expression. (A) Emission 
probabilites for each histone modification in each 
chromatin state. Blue indicates the absence of the histone
modification, and red indicates the presence of the 
modification. (B) The distribution of each state around 
functional elements in the genome. Red indicates that the 
state is enriched near the annotated functional element. 
Blue indicates that the state is depleted near the annotated 
functional element. Abbreviations are as follows: 
Enh. = enhancer, Tsd = distal to the transcript start site, 
Tsp = proximal to the transcription start site; Hetero. = 
heterochromatin; FR = flanking region. (C) The effect of 
variation in the state on gene expression. Bars are colored 
based on the size and direction the state's effect on expression. 
Red/blue bars show the effects on expression of chromatin state 
variation across strains. Blue-gray bars show the effects on 
expression of chromatin state variation across genes. (D) Plausible 
annotations for each state based on genomic enrichments. The numbers 
in parentheses indicate the percent of the genome that was assigned 
to each state. Repress. = repressor.

```{r overview_read_data, echo = FALSE}
#emissions

emissions.mat <- as.matrix(read.delim(file.path(data.dir, paste0("emissions_", num.states, ".txt")), 
    row.names = 1))
emission.order <- match(ordered.marks, colnames(emissions.mat))
ordered.emissions <- emissions.mat[state.idx,emission.order] #subset and rename to used states.
rownames(ordered.emissions) <- 1:nrow(ordered.emissions)

#percent coverage
percent.mat <- readRDS(file.path(results.dir, "State.Genome.Percent.RDS"))[state.idx,]
#barplot(t(percent.mat), beside = TRUE, col = col.table[,3])
state.percent <- round(rowMeans(percent.mat), 1)
zero.locale <- which(state.percent == 0)
if(length(zero.locale) > 0){
    state.percent[zero.locale] <- "<0.1"
}

#enrichments
reg.annot <- read.csv(here("Data", "regulatory_annot", "regulatory_annotations.csv"), header = FALSE)
enrichment.mat <- as.matrix(read.delim(here("Results", "Enrichments", 
    paste0(num.states, "_states_C_enrichments.txt")), row.names = 1))
reg.idx <- c(1, 3, 5:9, 11, 13:17)
enrichment.col <- reg.annot[reg.idx,1]
names(enrichment.col) <- reg.annot[reg.idx,2]
col.idx <- match(gsub("-", ".", enrichment.col), colnames(enrichment.mat))

sub.enrichment <- enrichment.mat[state.idx,col.idx]
rownames(sub.enrichment) <- 1:nrow(sub.enrichment)
#col.order <- hclust(dist(t(sub.enrichment)))$order
col.order <- 1:ncol(sub.enrichment)
#scale using ChromHMM scaling method
sub.min <- t(apply(sub.enrichment[,col.order], 1, function(x) x-min(x)))
scaled.enrichment <- t(apply(sub.min, 1, function(x) x/max(x)))

#within-strain effects
within.strain.effects <- readRDS(here("Results", "ChromHMM", "within.strain.models.RDS")) #generated by 1.3_Compare_ChromHMM_States.Rmd
within.effects <- within.strain.effects[[which(names(within.strain.effects) == num.states)]]
within.mat <- t(sapply(within.effects, rowMeans))[state.idx,]
rownames(within.mat) <- 1:nrow(within.mat)

annotations <- as.matrix(read.delim(here("Data", "support_files", "annotation.table.txt"),
stringsAsFactors = FALSE)) #generated in 1.5_Compare_State_Abundance.Rmd
```

```{r annotate_states, echo = FALSE}
#this function annotates the states based on the emission matrix.
annotate_state <- function(state, annotations, thresh = 0.3){
    has.mark <- which(state >= thresh)
    no.mark <- which(state < thresh)

    has.mark.idx <- Reduce("intersect", lapply(names(has.mark), function(x) which(annotations[,x] == "1")))
    no.mark.idx <- Reduce("intersect", lapply(names(no.mark), function(x) which(annotations[,x] == "0")))
    if(length(has.mark) > 0 && length(no.mark) > 0){
        state.idx <- intersect(has.mark.idx, no.mark.idx)
    }
    if(length(has.mark) == 0){
        state.idx <- no.mark.idx
    }
    if(length(no.mark) == 0){
        state.idx <- has.mark.idx
    }
    #pheatmap(all.states[state.idx,])
    return(annotations[state.idx,c("annotations", "descriptions")])
}

state.annotations <- t(apply(ordered.emissions, 1, function(x) annotate_state(x, annotations, 0.3)))
colnames(state.annotations) <- c("annotation", "description")

fig.counter <- fig.counter + 1
```

```{r overview_fig, fig.height = 4, fig.width = 6.5, echo = FALSE}

layout.mat <- matrix(c(0,1,2,3,4,0,5,6,0,0,7,8,9,10,11), nrow = 3, byrow = TRUE)

if(!embed.figures){
    png(here("Documents", "3.Manuscript", "Figures", paste0("Tyler_Fig", fig.counter, ".png")), 
    width = 6.5, height = 4, units = "in", res = 300)
}
#quartz(width = 6.5, height = 4)
layout(layout.mat, widths = c(0.2, 0.3, 0.5, 0.7, 0.4), heights = c(0.1, 0.02, 1))
#layout.show(11)
#1-4. state titles
par(mar = c(0,0,0,0))
title.cex = 1.2; title.font = 2
plot.text("Emissions", x = 0.4, cex = title.cex, col = title.color, font = title.font)
label_panel(par("usr"), bump.left = 0.1, bump.up = -0.45, label = "A") 
plot.text("Genomic Enrichment", cex = title.cex, col = title.color, font = title.font)
label_panel(par("usr"), bump.left = 0, bump.up = -0.45, label = "B") 
plot.text("Expression Effects", cex = title.cex, col = title.color, font = title.font)
label_panel(par("usr"), bump.left = -0.15, bump.up = -0.45, label = "C") 
plot.text("Annotation", x = 0.35, cex = title.cex, col = title.color, font = title.font)
label_panel(par("usr"), bump.left = 0, bump.up = -0.45, label = "D") 

#5-6, scales
par(mar = c(0,0.5,0,1.5))
imageWithTextColorbar(ordered.emissions, global.color.scale = TRUE, global.min = 0,
global.max = 1, use.pheatmap.colors = TRUE, orientation = "h", cex = 1, n.ax.ticks = 3,
axis.line = 0)

par(mar = c(0,2,0,2))
enrichment.bounds  <- get_plot_bounds(min(scaled.enrichment), max(scaled.enrichment), 
    scale.factor = 10, return.even = TRUE, center = FALSE)
imageWithTextColorbar(scaled.enrichment, use.pheatmap.colors = TRUE, 
global.color.scale = TRUE, global.min = enrichment.bounds[1], 
global.max = enrichment.bounds[2], orientation = "h", cex = 1, 
n.ax.ticks = 3, axis.line = 0)

#7 state labels
par(mar = c(8,0,2,0))
plot.new()
plot.window(xlim = c(0,1), ylim = c(0,1))
text.y <- segment.region(0, 1, length(state.idx), "ends")
text(x = rep(0.95, length(state.idx)), y = text.y, adj = 1, cex = 1.3,
    labels = paste("State", rev(rownames(ordered.emissions))), col = rev(state.col), font = 2)

#8 emissions matrix
par(mar = c(8,0,2,1))
imageWithText(ordered.emissions, global.color.scale = TRUE, global.min = 0,
global.max = 1, use.pheatmap.colors = TRUE, show.text = FALSE, 
row.names = rep("", length(state.idx)), col.text.shift = -0.7, col.text.cex = 1.5)

#9 enrichment matrix
par(mar = c(8,0,2,0))
imageWithText(scaled.enrichment, 
    use.pheatmap.colors = TRUE, show.text = FALSE, col.names = names(enrichment.col)[col.order],
    row.names = rep("", length(state.idx)), col.text.shift = -0.7, col.text.cex = 1)

#10 effects
par(xpd = FALSE)
par(mar = c(8,1,2,1))
ylim  <- get_plot_bounds(min(within.mat[,"slope.lwr"]), max(within.mat[,"slope.upr"]), 
    scale.factor = 100, return.even = TRUE, center = TRUE)
ymin <- ylim[1]
ymax <- ylim[2]
full.range <- ymax - ymin
effect.grid <- round(segment.region(ymin, ymax, 6, "ends"), 2)

plot.new()
plot.window(ylim = c(1,length(state.idx)), xlim = c(ymin, ymax))
#add grid lines
abline(h = 1:length(state.idx), v = effect.grid, col = grid.color)
state.y <- length(use.states):1

segment.width = 2
symbol.cex = 0
within.lty = 1
across.lty = 1

for(state in 1:length(state.idx)){

    line.col <- state.col[state]

    points(y = state.y[state], x = state.effects[state,"slope.fit"],
    col = line.col, cex = symbol.cex, pch = 16)
    segments(y0 = state.y[state], x0 = state.effects[state,"slope.lwr"],
    x1 = state.effects[state, "slope.upr"], lwd = segment.width, 
    col = line.col, lty = across.lty) #full range
    segments(y0 = state.y[state]-0.2, y1 = state.y[state] + 0.2, 
    x0 = state.effects[state,"slope.upr"], lwd = segment.width, 
    col = line.col, lty = across.lty) #upper bound
    segments(y0 = state.y[state]-0.2, y1 = state.y[state] + 0.2, 
    x0 = state.effects[state,"slope.lwr"], lwd = segment.width, 
    col = line.col, lty = across.lty) #lower bound

    #line.col <- mix_colors(state.col[use.states][state], "gray", mixing.parameter = 0.85)
    line.col <- mix_colors("#c2a5cf", "#99d8c9", mixing.parameter = 0.5)

    points(y = state.y[state], x = within.mat[state,"slope.fit"],
    col = line.col, cex = symbol.cex, pch = 17)
    segments(y0 = state.y[state], x0 = within.mat[state,"slope.lwr"],
    x1 = within.mat[state, "slope.upr"], lwd = segment.width, 
    col = line.col, lty = within.lty) #full range
    segments(y0 = state.y[state]-0.2, y1 = state.y[state] + 0.2, 
    x0 = within.mat[state,"slope.upr"], lwd = segment.width, 
    col = line.col, lty = within.lty) #upper bound
    segments(y0 = state.y[state]-0.2, y1 = state.y[state] + 0.2, 
    x0 = within.mat[state,"slope.lwr"], lwd = segment.width, 
    col = line.col, lty = within.lty) #lower bound

    }
abline(v = 0)
axis(1, at = effect.grid)
mtext("State Effect", side = 1, line = 3, col = title.color, cex = 1)

#11 Annotations
par(xpd = NA)
par(mar = c(8,0,2,0))
plot.new()
plot.window(xlim = c(0,1), ylim = c(0,1))
annotation.text <- paste0(state.annotations[length(state.idx):1,1], " (", rev(state.percent), "%)")
text(x = rep(-0.1, length(state.idx)), y = text.y, adj = 0, cex = 0.9, 
    labels = annotation.text, col = title.color, font = 2)
par(xpd = FALSE)

if(label.fig){
    mtext(paste("Fig.", fig.counter), side = 3, outer = TRUE, line = -1.5, adj = 1)
}

if(!embed.figures){
    dev.off()
}

```
\pagebreak

### Figure `r fig.counter` - Strain-specific CpG sites

Overview of strain-specific CpG sites. (A) Boxes 
show proportion of strain-specific CpG sites that are present 
in each strain. Boxes are colored by official strain colors
for ease of visualization. Short names for strains are
indicated below each box. (B) The $log_{10}$(Fold Enrichment)
of CpG sites shared across all strains (green) and those
that are strain-specific (purple). (C) A comparison
of enrichments between CpG sites that are shared across all 
strains and those that are strain-specific. Bars above 1
where strain-specific CpGs were more enriched than shared CpGs.
Bars below 1 indicate where strain-specific CpGs were less
enriched than shared CpGs. The vertical line marks where 
shared and strain-specific CpGs were equally enriched. 
Abbreviations are as follows: FR - flanking region; 
Tsp - transcription start site proximal; Tsd - transcription
start site distal, Hetero. - heterochromatin; Enh. - enhancer.

```{r read_cpg_overview_data}
prop_spec <- readRDS(here("Results", "RRBS", "Proportion_CpG_Strain_Specific.RDS")) #generated by 3.1.1_RRBS_Analysis.Rmd
prop.cpg <- readRDS(here("Results", "CpG_proportion_by_strain.RDS"))
all.cpg.enrich  <- readRDS(here("Data", "RRBS", "CpG_Enrichment_common.RDS"))
spec.cpg.enrich <- readRDS(here("Data", "RRBS", "strain-specific_site_enrichment.RDS"))

fig.counter <- fig.counter + 1
```

```{r cpg_overview}

if(!embed.figures){
    pdf(here("Documents", "3.Manuscript", "Figures", paste0("Tyler_Fig", fig.counter, ".pdf")), 
        height = 9, width = 3.5)
}

layout.mat <- matrix(c(1,2,3), ncol = 1, byrow = TRUE)

layout(layout.mat)

par(mar = c(2,4,4,2))
strain.cpg.mean <- colMeans(prop.cpg)
strain.names <- col.table[order.strains(names(strain.cpg.mean), col.table[,1], col.table),1]
box.col <- col.table[order.strains(names(strain.cpg.mean), col.table[,1], col.table),3]

mean.order <- order(strain.cpg.mean, decreasing = FALSE)
boxplot(prop.cpg[,mean.order], col = box.col[mean.order], ylab = "",
    names = NA)
mtext("Proportion of CpGs present by strain", side = 3, col = title.color, 
    font = 2, line = 0.5, cex = 0.9)
par(xpd = NA)
text(y = min(prop.cpg)-(min(prop.cpg)*0.02), x = 1:ncol(prop.cpg), 
    strain.names[mean.order], col = title.color, font = 2, cex = 1.2,
    srt = 45, adj = 1)
par(xpd = TRUE)
mtext("Proportion", side = 2, line = 2.5, col = title.color, font = 2)
label_panel(par("usr"), bump.left = 0.1, bump.up = 0.13, label = "A")

both.enrich <- cbind(spec.cpg.enrich, all.cpg.enrich)
all.enrich.order <- order(all.cpg.enrich)

par(mar = c(4, 10, 4, 4))
a <- barplot(t(log10(both.enrich[all.enrich.order, ])), horiz = TRUE, las = 2, 
    col = c("#beaed4", "#7fc97f"), beside = TRUE)
mtext("CpG Enrichment", side = 3, col = title.color, font = 2)
mtext(expression(log[10]("Fold Enrichment")), side = 1, 
    col = title.color, font = 2, line = 3, cex = 1)
segments(x0 = 0, y0 = 0, y1 = max(a), lwd = 2, col = zero.line.color)
segments(x0 = -1.5, x1 = max(log10(both.enrich)), y0 = a[2,]+1, 
    lty = 1, col = "lightgray")
legend(x = 0.7, y = 10, fill = c("#7fc97f", "#beaed4"), legend = c("Shared", "Strain-Specific"),
    bg = "white")
label_panel(par("usr"), bump.left = 0.65, bump.up = 0.16, label = "B")

enrich.prop <- spec.cpg.enrich/all.cpg.enrich
enrich.order <- order(enrich.prop)

par(mar = c(4, 10, 4, 4))
barplot(enrich.prop[enrich.order], horiz = TRUE, las = 2)
mtext("Strain-Specific/Shared", side = 3, col = title.color, font = 2)
mtext("Proportion", side = 1, col = title.color, font = 2, cex = 1, line = 2.5)
segments(x0 = 1, y0 = 0-0.5, y1 = par("usr")[4]-0.5)
label_panel(par("usr"), bump.left = 0.65, bump.up = 0.16, label = "C")

if(label.fig){
    mtext(paste("Fig.", fig.counter), side = 3, outer = TRUE, line = -1.5, adj = 1)
}

if(!embed.figures){
    dev.off()
}

```

\pagebreak

## Figure `r fig.counter` - Epigenetic state abundance

Relative abundance of chromatin states and methylated DNA. A. Each panel shows
the abundance of a single chromatin state relative to gene TSS and TES. The 
$y$-axis in each panel is the percent of genes containing the state. Each
panel has an independent $y$-axis to better show the shape of each curve.
The $x$-axis is the relative gene position. The TSS and TES are marked as vertical
gray dashed lines. B. The same data shown in panel A, but with all states overlayed
onto a single set of axes to show the relative abundance of the states. 
C. The density of CpG sites relative to the gene body. The $y$-axis shows the 
number of CpG sites per base pair. The density is highest near the TSS. 
CpG sites are less dense within the gene body and in the intergenic space. 
D. Percent methylation relative to the gene body. The $y$-axis shows the median 
percent methylation at CpG sites, and the $x$-axis shows relative gene position. 
CpG sites near the TSS are unmethylated relative to intragenic and intergenic
CpG sites. In both C and D standard error is shown as a blue envelope around the
mean; however, the standard error is so small that it is not visible in the
figure.

```{r abundance_data, echo = FALSE}
state.abundance.file <- file.path(results.dir, "Chromatin.State.Position.Far.Genes.RDS") #generated in 1.4_Chromatin_States_and_Expression.Rmd
state.abundance <- readRDS(state.abundance.file)[state.idx]

methyl.dens.file <- here("Results", "RRBS", "Methylation_Density.RDS") #generated in 3.1.1_RRBS_Analysis.Rmd
avg.methyl.dist <- readRDS(methyl.dens.file)

strain.methyl.file <- here("Results", "RRBS", "Strain.RRBS.Percent.RDS") #generated in 3.1.1_RRBS_Analysis.Rmd
strain.methyl.mat <- readRDS(strain.methyl.file)
```

```{r trim_fun}
#messing around with xpd for panel labels is making some lines
#run over the axes. This function returns the indices of the 
#vector that are within the boundaries specified. We return
#the indices instead of the values so that the opposing vector
#can be indexed in the same manner.

trim_vector <- function(v, vmin, vmax){
    keep.vals <- intersect(which(v >= vmin), which(v <= vmax))
    return(keep.vals)
}

fig.counter <- fig.counter + 1
```

```{r abundance_plot, fig.height = 9.5, fig.width = 6.5, echo = FALSE}

chrom.layout <- 1:(length(state.idx)+1) #add one for TSS/TES labels on top
big.panel.len <- floor((length(state.idx)+1)/3)
big.panel.idx <- (length(state.idx)+2):(length(state.idx)+4)
other.layout <- rep(length(state.idx)+2, (length(state.idx)+1))

start.y <- 1

for(i in 1:3){
    end.y <- start.y + big.panel.len - 1
    panel.layout <- layout.with.inset(nrow = (length(state.idx)+1), ncol = 1, 
    inset.x.min = 1, inset.x.max = 1, inset.y.min = start.y, inset.y.max = end.y)
    other.layout[which(panel.layout == 2)] <- rev(big.panel.idx)[i]
    start.y <- end.y + 1
}

#combine panels for small and large panels
layout.mat <- cbind(chrom.layout, other.layout)

#add panels for x axis label
layout.mat <- rbind(layout.mat, c(max(layout.mat)+1, max(layout.mat)+2)) 

xmin = -0.2; xmax = 1.2

if(!embed.figures){
    pdf(here("Documents", "3.Manuscript", "Figures", paste0("Tyler_Fig", fig.counter, ".pdf")), 
    height = 9, width = 6.5)
}

panel.height <- 1/(length(state.idx)+1)
layout(layout.mat, widths = c(0.5, 1), 
    heights = c(panel.height/2, rep(panel.height, length(use.states)), panel.height/2))
#layout.show(18); dev.off()
# add TSS/TES labels for chromatin state plots
par(mar = c(0.5,4,0.5,2))
plot.new()
plot.window(xlim = c(xmin, xmax), ylim = c(0,1))
par(xpd = TRUE)
text(x = 0, y = 0, labels = "TSS", font = 2, col = title.color, cex = 1.5)
text(x = 1, y = 0, labels = "TES", font = 2, col = title.color, cex = 1.5)
par(xpd = FALSE)
label_panel(par("usr"), bump.left = 0.07, bump.up = -1, label = "A")


#chromatin state abundance
for(s in 1:length(state.abundance)){
    state.avg <- state.abundance[[s]]$state.avg*100 #testing percent, rather than proportion
    state.pos <- state.abundance[[s]]$position
    
    #trim
    idx <- intersect(which(state.pos >= xmin), which(state.pos <= xmax))
    state.avg <- state.avg[idx]
    state.pos <- state.pos[idx]

    max.abundance <- max(state.avg, na.rm = TRUE)
    min.abundance <- min(state.avg, na.rm = TRUE)
    abundance.range <- max.abundance - min.abundance

    #ymin <- (min.abundance-(abundance.range*0.08))
    ymin <- 0
    ymax <- (max.abundance + (abundance.range*0.08))

    plot(state.pos, state.avg, type = "l", ylim = c(ymin, ymax), 
        col = state.col[s], xlim = c(xmin, xmax), lwd = 4, axes = FALSE,
        ylab = "")

    #barplot_with_num(signif(state.avg*100, 1), las = 2)    

    draw.rectangle(xmin, xmax, ymin, ymax, border.col = border.box.color, lwd = 2)
    #axis(2)
    segments(x0 = c(0,1), y0 = ymin, y1 = ymax, col = tss.line.color, lty = "dotted", lwd = 3)
    mtext(side = 2, paste("State", s), cex = 0.8, line = 2.5, col = title.color, font = 2)
    mtext(side = 2, paste("%"), cex = 1, line = 1, col = title.color, font = 2, las = 2)

    axis.min.label <- signif(ceiling(ymin*10000)/10000, 2)
    axis.max.label <- signif(floor(ymax*10000)/10000, 2)

    par(xpd = TRUE)
    text(x = rep(xmin*1.1, 2), y = c(axis.min.label, axis.max.label), 
        labels = c(axis.min.label, axis.max.label), adj = 1)
    par(xpd = FALSE)
}

#chromatin state abundance all together
all.abund <- t(sapply(state.abundance, function(x) x$state.avg))[,idx]*100
ymax <- ceiling(max(all.abund, na.rm = TRUE)*0.2)/0.2
pos <- state.abundance[[1]]$position
use.idx <- intersect(which(pos >= xmin), which(pos <= xmax))

par(mar = c(2,4,2,2), xpd = TRUE)
plot.new()
plot.window(xlim = c(xmin, xmax), ylim = c(0,ymax))
segments(x0 = c(0,1), x1 = c(0,1), y0 = c(0,0), y1 = c(ymax*0.95, ymax*0.95), 
    lty = "dotted", col = tss.line.color, lwd = 4)
for(s in 1:length(state.idx)){ #ordered for ease of visualization
    points(state.abundance[[s]]$position[use.idx], y = state.abundance[[s]]$state.avg[use.idx]*100, 
    col = state.col[s], type = "l", lwd = 4)
}
axis(2, cex.axis = 1.5)
mtext("Percent", side = 2, line = 3, cex = 1.5, col = title.color)
text(x = 0, y = ymax, labels = "TSS", font = 2, col = title.color, cex = 2)
text(x = 1, y = ymax, labels = "TES", font = 2, col = title.color, cex = 2)
label_panel(par("usr"), bump.left = 0.15, bump.up = 0, label = "B")

#add labels for a few states
text(0.15, 54, labels = "State 14", adj = 0, col = state.col[14], font = 2, cex = 1.2)
text(-0.22, 41, labels = "State 1", adj = 0, col = state.col[1], font = 2, cex = 1.2)
text(0.15, 26, labels = "State 3", adj = 0, col = state.col[3], font = 2, cex = 1.2)
arrows(x0 = 0.2, y0 = 24, x1 = 0.05, y1 = 15, lwd = 2, col = title.color, length = 0.1)

#DNA methylation density
par(mar = c(2,4,1,2))
dist.pos <- as.numeric(colnames(avg.methyl.dist))
#dist.avg <- apply(avg.methyl.dist, 2, function(x) median(x, na.rm = TRUE))
freq.avg <- apply(avg.methyl.dist, 2, function(x) 1/median(x, na.rm = TRUE))
freq.se <- apply(avg.methyl.dist, 2, function(x) 1/sd(x, na.rm = TRUE)/sqrt(length(which(!is.na(x)))))
ytop <- freq.avg + freq.se
plot.new()
plot.window(xlim = c(xmin, xmax), ylim = c(0, (max(ytop)*1.05)))
plot.poly.xy(poly.top.x = dist.pos, poly.top.y = freq.avg+freq.se, 
    poly.bottom.x = dist.pos, poly.bottom.y = freq.avg-freq.se, 
    col = "lightblue", new.plot = FALSE, border = NA)
keep.vals <- trim_vector(dist.pos, xmin, xmax)
points(dist.pos[keep.vals], freq.avg[keep.vals], col = data.line.color, type = "l", lwd = 4)
segments(x0 = c(0,1), x1 = c(0,1), y0 = c(0,0), y1 = c(max(ytop)*0.95, max(ytop)*0.95), 
    lty = "dotted", col = tss.line.color, lwd = 3)
text(x = 0, y = max(ytop)*1.05, labels = "TSS", font = 2, col = title.color, cex = 2)
text(x = 1, y = max(ytop)*1.05, labels = "TES", font = 2, col = title.color, cex = 2)
axis(2, cex.axis = 1.5)
segments(x0 = xmin, x1 = xmax, y0 = 0)
mtext("CpG/bp", side = 2, line = 3, cex = 1.5, col = title.color)
label_panel(par("usr"), bump.left = 0.15, bump.up = 0.05, label = "C")

#DNA methylation percent
par(mar = c(0,4,1,2))
perc.pos <- as.numeric(colnames(strain.methyl.mat[[1]]))
methyl.mean.perc <- rowMeans(sapply(strain.methyl.mat, function(x) apply(x, 2, function(y) median(y, na.rm = TRUE))))
methyl.mean.se <- rowMeans(sapply(strain.methyl.mat, function(x) apply(x, 2, function(y) sd(y, na.rm = TRUE)/sqrt(length(which(!is.na(y)))))))

ytop <- methyl.mean.perc + methyl.mean.se
plot.new()
plot.window(xlim = c(xmin, xmax), ylim = c(0, (max(ytop)*1.05)))
keep.vals <- trim_vector(perc.pos, xmin, xmax)
plot.poly.xy(poly.top.x = perc.pos[keep.vals], 
    poly.top.y = methyl.mean.perc[keep.vals]+methyl.mean.se[keep.vals],
    poly.bottom.x = perc.pos[keep.vals], 
    poly.bottom.y = methyl.mean.perc[keep.vals]-methyl.mean.se[keep.vals], 
    col = "lightblue", new.plot = FALSE, border = NA)
points(perc.pos[keep.vals], methyl.mean.perc[keep.vals], col = data.line.color, 
    type = "l", lwd = 4)
segments(x0 = c(0,1), x1 = c(0,1), y0 = c(0,0), y1 = c(max(ytop)*0.95, max(ytop)*0.95), 
    lty = "dotted", col = tss.line.color, lwd = 3)
text(x = 0, y = (max(ytop)*1.05), labels = "TSS", font = 2, col = title.color, cex = 2)
text(x = 1, y = (max(ytop)*1.05), labels = "TES", font = 2, col = title.color, cex = 2)
axis(2, cex.axis = 1.5)
segments(x0 = xmin, x1 = xmax, y0 = 0)
mtext("Percent Methylated", side = 2, line = 3, cex = 1.5, col = title.color)
label_panel(par("usr"), bump.left = 0.15, bump.up = 0.06, label = "D")

if(label.fig){
    mtext(paste("Fig.", fig.counter), side = 3, outer = TRUE, line = -1.5, adj = 1)
}

#add relative position labels
par(mar = c(0,4,0,2))
plot.text("Relative Position", col = title.color, cex = 1.5, font = 2)

par(mar = c(0,4,0,2))
plot.text("Relative Position", col = title.color, cex = 1.5, font = 2)


if(!embed.figures){
    dev.off()
}
```

\pagebreak

## Figure `r fig.counter` - Epigenetic Effects

Effects of chromatin states on gene expression. Each column shows 
the effect of each chromatin state on gene expression in a different 
experimental context. The first column shows the effect across genes in 
the inbred mice. The second column shows the effect of chromatin state 
on gene expression across strains. The third column shows the effect 
of imputed chromatin state on gene expression in a population of diversity 
outbred mice. Each column of panels is plotted on a single scale for the 
$y$-axis so the magnitude of the effects in a single column can be compared 
directly to each other. All $y$-axes are centered around 0 (black horizontal 
line) and show the $\beta$ coefficient from the linear model shown 
in equation 1 in arbitrary units. Across a single row, the scale of 
the $y$-axis varies to highlight the similarity of the shape of each curve 
in each different setting. Values above (below) the zero line indicate a 
positive (negative) correlation between the state and gene expression at 
that genomic position. The colored areas indicate the 95\% confidence 
interval around the mean estimate. The final column shows the annotation 
of each state for comparison with its effects on gene expression. All 
$x$-axes show the relative position along the gene body running from 
just upstream of the TSS to just downstream of the TES. Vertical gray 
dashed lines mark the TSS and TES in all panels.

```{r read_effect_data, echo = FALSE}

#within-strain coefficients
within.strain.window.state.file <- file.path(results.dir, "State.Window.Effects.Within.Strains.RDS") #generated in 1.4_Chromatin_States_and_Expression.Rmd
within.strain.window.results  <- lapply(readRDS(within.strain.window.state.file), function(x) x[state.idx,])

#across-strain coefficients
across.strain.window.state.file <- file.path(results.dir, "State.Window.Effects.Across.Strains.RDS") #generated in 1.4_Chromatin_States_and_Expression.Rmd
across.strain.window.results <- lapply(readRDS(across.strain.window.state.file), function(x) x[state.idx,])

#imputed coefficients
#all.state.coef <- readRDS(file.path(results.dir, "Chromatin_State_DO_Coef.RDS"))[state.idx] #generated in 2.1_chromaprobs_analysis.Rmd
all.state.coef <- readRDS(file.path(results.dir, "State_Coef_SE_DO.RDS"))[state.idx] #generate by 2.1_chromaprobs_by_state.Rmd

gene.windows <- readRDS(here("Data", "support_files", "gene_windows.RDS"))

```

```{r panel_layout, echo = FALSE}
label.row <- 0:4
tss.row <- c(0,5,6,7,0)
num.label.panels <- last.panel <- max(tss.row)
panel.col <- vector(mode = "list", length = 4)
for(i in 1:5){
    next.panel <- last.panel + 1
    one.col <- next.panel:((i*length(state.idx))+num.label.panels)
    panel.col[[i]] <- one.col
    last.panel <- max(one.col)
}

layout.mat <- rbind(label.row, tss.row, Reduce("cbind", panel.col))
#add row for x-axis
layout.mat <- rbind(layout.mat, c(0, (max(layout.mat)+1):(max(layout.mat)+3), 0))

fig.counter <- fig.counter + 1
```

```{r state_effects_figure, fig.width = 6.5, fig.height = 9, echo = FALSE}
#quartz(height = 9, width = 6.5)

if(!embed.figures){
    pdf(here("Documents", "3.Manuscript", "Figures", paste0("Tyler_Fig", fig.counter, ".pdf")), 
    width = 6.5, height = 9.5)
}

panel.height <- 1/(length(state.idx)+2)
layout(layout.mat, 
    heights = c(rep(panel.height/3, 2), rep(panel.height, length(state.idx)), panel.height/3),
    widths = c(0.25, rep(1, 4)))
#layout.show(max(layout.mat))
#plot column labels
par(mar = c(0,1,0,1))
plot.text("Across Genes", font = 2, col = title.color, cex = 1.5)
plot.text("Across Inbred", font = 2, col = title.color, cex = 1.5)
plot.text("Across Outbred", font = 2, col = title.color, cex = 1.5)
plot.text("Annotation", font = 2, col = title.color, cex = 1.5)

#plot TSS/TES labels
par(mar = c(1,1,0,1))
par(xpd = NA)
for(i in 1:3){
    plot.new()
    plot.window(xlim = c(xmin, xmax), ylim = c(0,1))
    text(x = 0, y = 0, labels = "TSS", font = 2, col = title.color, cex = 1.2)
    text(x = 1, y = 0, labels = "TES", font = 2, col = title.color, cex = 1.2)
}
par(xpd = FALSE)

#plot state labels
par(mar = c(0,0,0,0))
for(i in 1:length(state.idx)){
    plot.text(x = 0.25, y = 0.5, paste("State", i), srt = 90, col = title.color, font = 2, cex = 1.3)
    plot.text(x = 0.75, y = 0.5, paste("Eff. (AU)"), srt = 90, col = title.color, font = 2, cex = 1, add = TRUE)
    par(xpd = NA)
    text(x = 1.1, y = c(0.1, 0.5, 0.9), labels = c(-1, 0, 1), adj = 1, cex = 0.9)
    par(xpd = FALSE)
}

#plot within-strain effects
par(mar = c(0,0,0,0))
all.lower.y <- sapply(within.strain.window.results, function(x) x[,"slope.lwr"])
all.upper.y <- sapply(within.strain.window.results, function(x) x[,"slope.upr"])
#make one y axis for all plots, center it so 0 line lines up across
#the full row
ylim <- get_plot_bounds(min(all.lower.y), max(all.upper.y), scale.factor = 100, 
    return.even = TRUE, center = TRUE)
ymin <- ylim[1]
ymax = ylim[2]

window.mids <- sapply(gene.windows, max)
for(state in 1:length(state.idx)){
    state.effect <- sapply(within.strain.window.results, function(x) x[state,])
    min.effect <- min(state.effect["slope.lwr",which(is.finite(state.effect["slope.lwr",]))])
    max.effect <- max(state.effect["slope.upr",which(is.finite(state.effect["slope.upr",]))])

    #testing separate scales
    ylim <- get_plot_bounds(min.effect*1.1, max.effect*1.1, scale.factor = 100, 
    return.even = TRUE, center = TRUE)
    ymin <- ylim[1]
    ymax = ylim[2]

    plot.new()
    plot.window(xlim = c(xmin, xmax), ylim = c(ymin, ymax))
    points(window.mids, state.effect["slope.fit",], col = state.col[state], type = "l")
    plot.poly.xy(window.mids, state.effect["slope.lwr",],
    window.mids, state.effect["slope.upr",], col = state.col[state])
    segments(xmin, 0, xmax, col = zero.line.color, lwd = 2)
    segments(x0 = c(0,1), y0 = ymin, y1 = ymax, lty = "dotted", col = tss.line.color, lwd = 2)
    draw.rectangle(xmin, xmax, ymin, ymax, border.col = border.box.color, lwd = 2)
    }

#plot across-strain effects
all.lower.y <- sapply(across.strain.window.results, function(x) x[,"slope.lwr"])
all.upper.y <- sapply(across.strain.window.results, function(x) x[,"slope.upr"])
#make one y axis for all plots, center it so 0 line lines up across
#the full row
ylim <- get_plot_bounds(min(all.lower.y), max(all.upper.y), scale.factor = 100, 
    return.even = TRUE, center = TRUE)
ymin <- ylim[1]
ymax = ylim[2]

for(state in 1:length(state.idx)){
    state.effect <- sapply(across.strain.window.results, function(x) x[state,])
    min.effect <- min(state.effect["slope.lwr",which(is.finite(state.effect["slope.lwr",]))])
    max.effect <- max(state.effect["slope.upr",which(is.finite(state.effect["slope.upr",]))])
    
    ylim <- get_plot_bounds(min.effect*1.1, max.effect*1.1, scale.factor = 100, 
    return.even = TRUE, center = TRUE)
    ymin <- ylim[1]
    ymax = ylim[2]

    plot.new()
    plot.window(xlim = c(xmin, xmax), ylim = c(ymin, ymax))
    points(window.mids, state.effect["slope.fit",], col = state.col[state], type = "l")
    plot.poly.xy(window.mids, state.effect["slope.lwr",],
    window.mids, state.effect["slope.upr",], col = state.col[state])
    segments(xmin, 0, xmax, col = zero.line.color, lwd = 2)
    abline(v = c(0,1), lty = "dotted", col = tss.line.color, lwd = 2)
    draw.rectangle(xmin, xmax, ymin, ymax, border.col = border.box.color, lwd = 2)
}

# plot DO effects
idx <- lapply(all.state.coef, function(x) intersect(which(as.numeric(colnames(x)) >= xmin), which(as.numeric(colnames(x)) <= xmax)))
all.state.mean <- lapply(1:length(all.state.coef), function(x) all.state.coef[[x]]["coef.mean",idx[[x]]])
all.state.conf <- lapply(1:length(all.state.coef), function(x) all.state.coef[[x]][2:3,idx[[x]]])

for(state in 1:length(state.idx)){
    ylim <- get_plot_bounds(min(all.state.conf[[state]]), 
        max(all.state.conf[[state]]), scale.factor = 1000, 
        return.even = TRUE, center = TRUE)
    ymin <- ylim[1]*1.1
    ymax = ylim[2]*1.1

    plot.new()
    plot.window(xlim = c(xmin, xmax), ylim = c(ymin, ymax))
    coef.pos <- as.numeric(names(all.state.mean[[state]]))
    #points(coef.pos, all.state.mean[[state]], col = state.col[state], type = "l")
    plot.poly.xy(coef.pos, all.state.conf[[state]][1,],
    coef.pos, all.state.conf[[state]][2,], col = state.col[state])
    segments(xmin, 0, xmax, col = zero.line.color, lwd = 2)
    abline(v = c(0,1), lty = "dotted", col = tss.line.color, lwd = 2)
    draw.rectangle(xmin, xmax, ymin, ymax, border.col = border.box.color, lwd = 2)
}  

# plot annotations
par(mar = c(0,0,0,0))
for(state in 1:length(state.idx)){
    #plot.text(rev(state.annotations)[state], x = 0, y = 0.5, adj = 0, 
    #cex = 1.4, col = rev(state.col[state]), font = 2)
    annotation <- state.annotations[,1][state]
    description <- add.carriage.returns(state.annotations[,2][state], 18)
    plot.text(annotation, x = 0.5, y = 0.85, adj = 0.5, cex = 1.3, 
    col = title.color, font = 2)
    plot.text(description, x = 0.5, y = 0.65, adj = c(0.5, 1), cex = 1.3, 
    col = title.color, font = 1, add = TRUE) 
    draw.rectangle(0, 1, 0, 1, border.col = border.box.color, lwd = 2)
}

if(label.fig){
    mtext(paste("Fig.", fig.counter), side = 3, outer = TRUE, line = -1.5, adj = 0)
}

#add x-axes
plot.text("Relative Position", col = title.color, font = 2, cex = 1.3)
plot.text("Relative Position", col = title.color, font = 2, cex = 1.3)
plot.text("Relative Position", col = title.color, font = 2, cex = 1.3)

if(!embed.figures){
    dev.off()
}

```

\pagebreak

## Figure `r fig.counter` - DNA Methylation Effects

Effect of DNA methylation on gene expression (A) across gene expression
in hepatocytes (B) across inbred strains and (C) when imputed into the
DO population. Dark gray line shows estimate of the effect of percent 
DNA methylation on gene expression. The $x$-axis is normalized position 
along the gene body running from the transcription start site (TSS) to 
the transcription end site (TES), marked with vertical gray dashed
lines. The horizontal solid black line indicates an effect of 0. 
The shaded gray area shows 95\% confidence interval arond the model fit. 

```{r within_strain_methyl_fig, fig.height = 5, fig.width = 3, echo = FALSE}
methyl.across <- readRDS(here("Results", "RRBS", "Plotting_Across_Strain.RDS")) #generated in 3.1.1_RRBS_Analysis.Rmd
methyl.within <- readRDS(here("Results", "RRBS", "Plotting_Within_Strain.RDS")) #generated in 3.1.1_RRBS_Analysis.Rmd
methyl.do <- readRDS(here("Results", "RRBS", "Imputed_RRBS_effect.RDS")) #generated in 3.2_Impute_RRBS.Rmd

upstream.limit <- -0.5
downstream.limit <- 1.5

axis.label.nudge.y = 0.95 #vertical scalar for y axis labels so they don't look as if they're going off the end of the plot
axis.label.nudge.x = 1.05 #horizonal scalar for y axis labels so they are a good distance from the bounding box

rel.pos <- methyl.within[,1]
idx <- intersect(which(rel.pos >= upstream.limit), which(rel.pos <= downstream.limit))

fig.counter <- fig.counter + 1

```

```{r plot_within_strain_methyl}
if(!embed.figures){
    pdf(here("Documents", "3.Manuscript", "Figures", paste0("Tyler_Fig", fig.counter, ".pdf")), 
    height = 7, width = 4)
}
layout.mat <-  matrix(c(1:10), ncol = 1)
layout(layout.mat, heights = c(rep(c(0.1, 0.1, 1), 3), 0.1))

#titles for within-strain effects
par(mar = c(0,0,0,0), xpd = NA)
plot.text("Within-Strain Effect", y = 0, col = title.color, font = 2, cex = 1.5)

par(mar = c(0,2,0,2))
plot.new()
plot.window(xlim = c(upstream.limit, downstream.limit), ylim = c(0,1))
plot.text("TSS", x = 0, y = 0, col = title.color, font = 2, cex = 1.5, add = TRUE)
plot.text("TES", x = 1, y = 0, col = title.color, font = 2, cex = 1.5, add = TRUE)
par(xpd = TRUE)

ylim <- get_plot_bounds(min(methyl.within[,"lwr"]), max(methyl.within[,"upr"]), 
    scale.factor = 100, return.even = TRUE)/2
ymin <- ylim[1]
ymax <- ylim[2]

#within-strain effects
plot.new()
plot.window(xlim = c(upstream.limit, downstream.limit), ylim = ylim) 
plot.poly.xy(rel.pos[idx], methyl.within[idx,"lwr"], rel.pos[idx], methyl.within[idx,"upr"], 
    col = "gray80", border = "gray80")
points(rel.pos[idx], methyl.within[idx,"fit"], type = "l", col = data.line.color, lwd = 3)
segments(x0 = c(0,1), y0 = ymin, y1 = ymax, lwd = 4, col = tss.line.color, lty = "dotted")
segments(x0 = upstream.limit, x1 = downstream.limit, y0 = 0, col = zero.line.color, lty = 1, lwd = 2)
#mtext(side = 2, "Effect", cex = 2, line = 0.5)
draw.rectangle(upstream.limit, downstream.limit, ymin, ymax, border.col = border.box.color, lwd = 2)
text(x = upstream.limit*axis.label.nudge.x, 
    y = c(ymin*axis.label.nudge.y, 0, ymax*axis.label.nudge.y), 
    labels = c(ymin, 0, ymax), adj = 1)
mtext("Effect", side = 2, col = title.color, font = 2, line = 0.5)
label_panel(par("usr"), bump.left = 0, bump.up = 0.1, label = "A")

#titles for across-strain effects
par(mar = c(0,0,0,0), xpd = NA)
plot.text("Across-Strain Effect", y = 0, col = title.color, font = 2, cex = 1.5)

par(mar = c(0,2,0,2))
plot.new()
plot.window(xlim = c(upstream.limit, downstream.limit), ylim = c(0,1))
plot.text("TSS", x = 0, y = 0, col = title.color, font = 2, cex = 1.5, add = TRUE)
plot.text("TES", x = 1, y = 0, col = title.color, font = 2, cex = 1.5, add = TRUE)
par(xpd = TRUE)

ylim <- get_plot_bounds(min(methyl.across[idx,"lwr"]), max(methyl.across[idx,"upr"]), 
    scale.factor = 1000, return.even = TRUE, center = FALSE)/2
ymin <- ylim[1]
ymax <- ylim[2]


#within-strain effects
par(mar = c(1,2,0,2))
plot.new()
plot.window(xlim = c(upstream.limit, downstream.limit), ylim = ylim) 
plot.poly.xy(rel.pos[idx], methyl.across[idx,"lwr"], rel.pos[idx], methyl.across[idx,"upr"], 
    col = "gray80", border = "gray80")
points(rel.pos[idx], methyl.across[idx,"fit"], type = "l", col = data.line.color, lwd = 3)
segments(x0 = c(0,1), y0 = ymin, y1 = ymax, lwd = 4, col = tss.line.color, lty = "dotted")
segments(x0 = upstream.limit, x1 = downstream.limit, y0 = 0, col = zero.line.color, lty = 1, lwd = 2)
#mtext(side = 2, "Effect", cex = 2, line = 0.5)
draw.rectangle(upstream.limit, downstream.limit, ymin, ymax, border.col = border.box.color, lwd = 2)
text(x = upstream.limit*axis.label.nudge.x, 
    y = c(ymin*axis.label.nudge.y, 0, ymax*axis.label.nudge.y), 
    labels = c(ymin, 0, ymax), adj = 1)
mtext("Effect", side = 2, font = 2, col = title.color, line = 0.5)
label_panel(par("usr"), bump.left = 0, bump.up = 0.1, label = "B")


#titles for DO effects
par(mar = c(0,0,0,0), xpd = NA)
plot.text("DO Effect", y = 0, col = title.color, font = 2, cex = 1.5)

#gene bounds
par(mar = c(0,2,0,2))
plot.new()
plot.window(xlim = c(upstream.limit, downstream.limit), ylim = c(0,1))
plot.text("TSS", x = 0, y = 0, col = title.color, font = 2, cex = 1.5, add = TRUE)
plot.text("TES", x = 1, y = 0, col = title.color, font = 2, cex = 1.5, add = TRUE)
par(xpd = TRUE)


#DO effects
par(mar = c(1,2,0,2))
coef.mean <- methyl.do["coef.mean",]
coef.conf <- methyl.do[2:3,]
plot.coord <- as.numeric(colnames(methyl.do))
ylim <- get_plot_bounds(min(coef.conf), max(coef.conf), 
    scale.factor = 1000, return.even = TRUE, center = FALSE)/2
ymin <- ylim[1]
ymax <- ylim[2]


plot.new()
plot.window(xlim = c(upstream.limit, downstream.limit), ylim = ylim) 
plot.poly.xy(poly.top.x = plot.coord, poly.top.y = coef.conf[1,], 
  poly.bottom.x = plot.coord, poly.bottom.y = coef.conf[2,],
  col = "gray80", border = "gray80")
points(plot.coord, coef.mean, type = "l", col = data.line.color, lwd = 3)
segments(x0 = c(0,1), y0 = ymin, y1 = ymax, lwd = 4, col = tss.line.color, lty = "dotted")
segments(x0 = upstream.limit, x1 = downstream.limit, y0 = 0, col = zero.line.color, lty = 1, lwd = 2)
#mtext(side = 2, "Effect", cex = 2, line = 0.5)
draw.rectangle(upstream.limit, downstream.limit, ymin, ymax, border.col = border.box.color, lwd = 2)
text(x = upstream.limit*axis.label.nudge.x, 
    y = c(ymin*axis.label.nudge.y, 0, ymax*axis.label.nudge.y), 
    labels = c(ymin, 0, ymax), adj = 1)
mtext("Effect", side = 2, col = title.color, font = 2)
label_panel(par("usr"), bump.left = 0, bump.up = 0.1, label = "C")

#x-axis label
par(mar = c(0,0,0,0), xpd = NA)
plot.text("Relative Position", y = 1, col = title.color, font = 2, cex = 1.5)


if(label.fig){
    mtext(paste("Fig.", fig.counter), side = 3, outer = TRUE, line = -1.5, adj = 1)
}

if(!embed.figures){
    dev.off()
}
```
\pagebreak

## Figure `r fig.counter` - Expression variance explained in the DO

Comparison of the variance explained in DO gene expression
by four genomic features: haplotype (Hap.) chromatin state (Chrom.), 
local SNP genotype (SNP), and local imputed DNA methylation status 
(DM). A. Distributions of gene expression variance explained by each 
feature. B. Direct comparisons of variance explained by local 
haplotype, and each of the other genomic features. Blue lines 
show $y = x$. Each point is a single transcript.

```{r read_r2_results}
chrom.r2 <- readRDS(file.path(results.dir, "chQTL.state.R2.RDS"))
methyl.r2 <- readRDS(here("Results", "RRBS", "RRBS.R2.RDS"))
snp.r2 <- readRDS(here("Results", "SNPs", "SNP.R2.RDS"))
eqtl.r2 <- readRDS(file.path(results.dir, "eQTL.hap.R2.RDS"))

max.chrom.r2 <- sapply(chrom.r2, function(x) if(!all(is.na(x))){max(x, na.rm = TRUE)}else{NA})
max.methyl.r2 <- sapply(methyl.r2, function(x) if(!all(is.na(x))){max(x, na.rm = TRUE)}else{NA})
max.snp.r2 <- sapply(snp.r2, function(x) if(!all(is.na(x))){max(x, na.rm = TRUE)}else{NA})
max.eqtl.r2 <- apply(eqtl.r2, 1, function(x) if(!all(is.na(x))){max(x, na.rm = TRUE)}else{NA})

all.var.list <- list("Haplotype" = max.eqtl.r2, "Chromatin\nState" = max.chrom.r2,
    "DNA\nMethylation" = max.methyl.r2, "SNP" = max.snp.r2)
short.names <- c("Hap.", "Chrom.", "DM", "SNP")

common.transcripts <- Reduce("intersect", lapply(all.var.list, names))
all.var.table <- Reduce("cbind", lapply(all.var.list, function(x) x[match(common.transcripts, names(x))]))
colnames(all.var.table) <- names(all.var.list)

fig.counter <- fig.counter + 1
```

```{r stat_table, eval = FALSE}
round(apply(all.var.table, 2, summary), 2)
```

```{r r2_fig}

if(!embed.figures){
    pdf(here("Documents", "3.Manuscript", "Figures", paste0("Tyler_Fig", fig.counter, ".pdf")),
    width = 10, height = 2.5)
}
#quartz(width = 10, height = 2.5)
layout.mat <- matrix(c(1:4, 0, 5, 5, 5), nrow = 2, byrow = TRUE)

#quartz(width = 10, height = 2.5)
layout(layout.mat, heights = c(1, 0.15))
par(mar = c(2,4,2,1))

boxplot(all.var.table, names = NA, cex.axis = 1.5)
#all.t.test <- apply(all.var.table, 2, function(x) t.test(x, conf.level = 0.99))
mtext("Variance Explained", side = 2, col = title.color, font = 2, line = 2.5, cex = 0.9)
label_panel(par("usr"), bump.left = 0.2, bump.up = 0.09, label = "A")

par(xpd = NA)
text(x = 1:ncol(all.var.table), y = -0.1, labels = short.names, adj = 0.5,
    col = title.color, font = 2, cex = 1.2)
par(xpd = TRUE)

axis.min <- 0
axis.max <- 1

comp.pairs <- cbind(rep(1, (ncol(all.var.table)-1)), 2:ncol(all.var.table))

par(mar = c(2,4,1,1))
for(i in 1:nrow(comp.pairs)){
    if(i > 1){par(mar = c(2,2,1,1))}
    idx1 <- comp.pairs[i,1]
    idx2 <- comp.pairs[i,2]
    pair.cor <- cor(all.var.table[,idx1], all.var.table[,idx2], use = "pairwise.complete.obs")
    ci <- CIr(pair.cor, n  = length(which(!is.na(rowMeans(all.var.table[,c(idx1, idx2)])))), level = 0.99)
    plot.new()
    plot.window(xlim = c(axis.min, axis.max), ylim = c(axis.min, axis.max))
    segments(x0 = 0, x1 = 1, y0 = 0, y1 = 1, col = "lightblue", lwd = 3)
    points(all.var.table[,idx1], all.var.table[,idx2], pch = 16,col = "darkgray", cex = 0.7)
    axis(1, at = c(0, 0.5, 1), cex.axis = 1.5)
    axis(2, at = c(0, 0.5, 1), cex.axis = 1.5)
    text(x = 0.5, y = 1, labels = colnames(all.var.table)[idx2], col = title.color, 
        font = 2, adj = c(0.5, 1), cex = 1.5)
    if(i == 1){
        par(xpd = NA)
        text(x = -0.3, y = 0.5, labels = "Variance Explained", 
        adj = c(0.5, 1), srt = 90, cex = 1.4, col = title.color, font = 2)
        label_panel(par("usr"), bump.left = 0.21, bump.up = 0, label = "B")
        par(xpd = TRUE)
    }
}


#add axis label for all three dot plots
par(mar = c(0,4,0,1))
plot.new()
plot.window(xlim = c(0,1), ylim = c(0,1))
segments(x0 = 0, x1 = 1, y0 = 1, lwd = 2, col = zero.line.color)
text(x = 0.5, y = 0.5, labels = "Variance Explained by Founder Haplotype", 
    col = title.color, font = 2, cex = 1.5)

if(label.fig){
    mtext(paste("Fig.", fig.counter), side = 3, outer = TRUE, line = -1.5, adj = 1)
}

if(!embed.figures){
    dev.off()
}
```

\pagebreak

## Figure `r fig.counter` - Example Genetic and Epigenetic States for One Gene

Example of epigenetic states and imputation results for a single 
gene, \textit{Pkd2}. (A) The variance in DO gene expression 
explained at each position along the gene body by each of the 
imputed genomic features: SNPs - red X's, Chromatin State - blue 
plus signs, and Percent Methylation - green circles. The horizontal 
dashed line shows the maximum variance explained by any individual 
haplotype (in this case CAST). For reference, the arrow below this 
panel runs from the TSS of \textit{Pkd2} (vertical bar) to the TES 
(arrow head) and shows the direction of transcription. The gray 
arrows at the top indicate two regions of interest where chromatin 
state explains high amounts of variance in gene expression.
(B) The chromatin states assigned to each 200 bp window in this 
gene for each inbred mouse strain. States are colored by their 
effect on gene expression in the inbred mice. Red indicates a 
positive effect on gene expression, and blue indicates a negative 
effect. Each row shows the chromatin states for a single inbred strain, 
which is indicated by the label on the left. (C) SNPs along the gene 
body for each inbred strain. The reference genotype is shown in gray. 
SNPs are colored by genotype as shown in the legend. (D) Percent DNA 
methylation for each inbred strain along the \textit{Pkd2} gene body. 
Percentages are binned into 0\% (blue) 50\% (yellow) and 100\% (red). 
(E) Haplotype effects for expression of \textit{Pkd2} in the DO. 
Haplotype effects are colored by from which each allele was derived. 
(F) \textit{Pkd2} expression levels across inbred mouse strains. For 
ease of comparison, all panels B through F are shown in the same order 
as the haplotype effects. 

```{r read_example_data, echo = FALSE}
gene.info <- readRDS(here("Data", "RNASeq", "RNASeq_gene_info.RData"))
strain.table <- as.matrix(read.delim(here("Data", "support_files", "strain.color.table.txt"),
comment.char = "!", header = FALSE))

expr.data <- readRDS(here("Data", "DOQTL", "DO_Expression.RDS")) 
expr <- expr.data$expr
covar <- expr.data$covar

chrom.mats <- readRDS(file.path(results.dir, 
    paste0("Chromatin_States_", num.states, "_full_gene_1000.RData")))

chrom.r2 <- readRDS(file.path(results.dir, "chQTL.state.R2.RDS"))
methyl.r2 <- readRDS(here("Results", "RRBS", "RRBS.R2.RDS"))
snp.r2 <- readRDS(here("Results", "SNPs", "SNP.R2.RDS"))
eqtl.r2 <- readRDS(file.path(results.dir, "eQTL.hap.R2.RDS"))

#inbred.expr <- readRDS(here("Data", "RNASeq", "Strain_Scaled_C_Expression.RData")) #origin lost - need to find or redo
inbred.expr <- readRDS(here("Data", "RNASeq", "StrainsEffCts9_vst.RDS"))
inbred.strain <- substr(colnames(inbred.expr), 1, 2)

snp.alleles <- readRDS(here("Results", "SNPs", "SNP.by.Position.RDS")) #generated in 4.0_Impute_SNPs.Rmd
methyl.mats <- readRDS(here("Results", "RRBS", "Aligned.Methyl.Mats.RDS")) #generated in 3.1.1_RRBS_Analysis.Rmd

eqtl.stats <- readRDS(file.path(results.dir, "eQTL.hap.coef.RDS")) #2.1_chromaprobs_by_state.Rmd
results.dir <- here("Results", "ChromHMM", paste0(num.states, "_states_C"))
```

```{r example_fun, echo = FALSE}
get_snp_scan <- function(gene.id){
    snp.idx <- which(names(snp.r2) == gene.id)
    if(length(snp.idx) == 0){
        return(NA)
    }else{
        return(snp.r2[[snp.idx]])
    }
}

get_chrom_mat <- function(gene.id){
    chrom.idx <- which(names(chrom.mats) == gene.id)
    return(chrom.mats[[chrom.idx]])
}

#rename states based on order of effects
#1 (most negative) to num.states (most positive)
rename_states <- function(chrom.mat, state.order){
    new.chrom.mat <- chrom.mat
    for(i in 1:length(state.order)){
        new.chrom.mat[which(chrom.mat == state.order[i])] <- i
    } 
    return(new.chrom.mat)
}

get_chrom_scan <- function(gene.id){
    chrom.idx <- which(names(chrom.r2) == gene.id) 
    if(length(chrom.idx) == 0){
    return(matrix(NA, ncol = 1))
    }
    return(chrom.r2[[chrom.idx]])
}

get_methyl_mat <- function(gene.id){
    gene.name <- gene.info[which(gene.info[,"ensembl_gene_id"] == gene.id)[1],"external_gene_name"]
    gene.locale <- which(names(methyl.mats) == gene.name)
    if(length(gene.locale) == 0){return(NULL)}
    gene.mat <- methyl.mats[[gene.locale]]
    return(gene.mat)
}

get_methyl_r2 <- function(gene.id){
    gene.locale <- which(names(methyl.r2) == gene.id)
    r2.scores <- methyl.r2[[gene.locale]]
}

#remove dba if we are using haplotypes to order the data
get_ordered_expr <- function(gene.id, remove.dba = TRUE){
    gene.idx <- which(rownames(inbred.expr) == gene.id)
    gene.expr <- scale(inbred.expr[gene.idx,])
    u_strain <- unique(inbred.strain)
    expr.by.strain <- lapply(u_strain, function(x) gene.expr[which(inbred.strain == x)])
    names(expr.by.strain) <- u_strain
    if(remove.dba){
        dba.locale <- which(u_strain == "DB")
        expr.by.strain <- expr.by.strain[-dba.locale]
    }
    expr.mean <- sapply(expr.by.strain, mean)
    mean.order <- order(expr.mean)
    return(expr.by.strain[mean.order])
}

get_snp_alleles <- function(gene.id){
    gene.idx <- which(names(snp.alleles) == gene.id)
    if(length(gene.idx) == 0){
        return(NA)
    }
    snp.array <- snp.alleles[[gene.idx]]
    #flatten to letters by position for each strain
    allele.calls <- apply(snp.array, 1, function(x) apply(x, 1, function(y) which(y > 0)[1]))
    #reduce complexity to show only where variants differ from reference (B6)
    has.diff <- which(apply(allele.calls, 2, function(x) length(unique(x))) > 1)
    if(length(has.diff) == 0){return(NULL)}
    trimmed.alleles <- allele.calls[,has.diff,drop=FALSE]
    for(p in 1:ncol(trimmed.alleles)){
        trimmed.alleles[which(trimmed.alleles[,p] == unlist(trimmed.alleles[2,p])),p] <- NA
    }
    return(trimmed.alleles)
}

get_haplotype_r2 <- function(gene.id){
    gene.idx <- which(rownames(eqtl.r2) == gene.id)
    return(max(eqtl.r2[gene.idx,]))
}

get_haplotype_coef <- function(gene.id){
    gene.idx <- which(names(eqtl.stats) == gene.id)
    return(eqtl.stats[[gene.idx]])
}

#mark.region.x is in a relative position with the TSS = 0 and the TES = 1
plot_together <- function(gene.id, mark.region.x = NULL){
        
    
    gene.info.idx <- which(gene.info[,1] == gene.id)[1]
    if(is.na(gene.info.idx)){
        return(NULL)
    }

    gene.name <- gene.info[gene.info.idx,"external_gene_name"]
    gene.strand <- gene.info[gene.info.idx,"strand"]
    if(gene.strand == 1){
        tss.pos <- gene.info[gene.info.idx,"start_position"]
        tes.pos <- gene.info[gene.info.idx,"end_position"]
    }else{
        tss.pos <- gene.info[gene.info.idx,"end_position"]
        tes.pos <- gene.info[gene.info.idx,"start_position"]
    }

    hap.r2 <- get_haplotype_r2(gene.id)

    if(length(hap.r2) == 0){
    return(NULL)
    }

    hap.coef <- get_haplotype_coef(gene.id)

    gene.snp.r2 <- get_snp_scan(gene.id)
    gene.snp.alleles <- get_snp_alleles(gene.id)
    if(length(gene.snp.alleles) > 1){
        rownames(gene.snp.alleles) <- strain.table[order.strains(rownames(gene.snp.alleles), 
        strain.table[,1], strain.table),6]
    }

    gene.chrom.r2 <- get_chrom_scan(gene.id)
    gene.chrom.mat <- get_chrom_mat(gene.id)
    
    gene.methyl.mat1 <- get_methyl_mat(gene.id)
    if(length(gene.methyl.mat1) > 0){
        #pheatmap(gene.methyl.mat1, cluster_rows = FALSE, cluster_cols = FALSE, show_colnames = FALSE)
        #round to the nearest 0, 50, 100
        gene.methyl.mat2 <- t(apply(gene.methyl.mat1, 1, function(x) bin.vector(x, c(0, 50, 100))))
        #plot(gene.methyl.mat1, gene.methyl.mat2)
        #pheatmap(gene.methyl.mat2, cluster_rows = FALSE, cluster_cols = FALSE)
        #remove columns that have all NAs
        not.all.na <- which(apply(gene.methyl.mat2, 2, function(x) !(all(is.na(x)))))
        gene.methyl.mat3 <- gene.methyl.mat2[,not.all.na,drop=FALSE]
        #pheatmap(gene.methyl.mat3, cluster_rows = FALSE, cluster_cols = FALSE)
        gene.methyl.r2 <- get_methyl_r2(gene.id)
    }else{
        gene.methyl.mat3 <- gene.methyl.mat1
        gene.methyl.r2 <- NULL
        }
    
    gene.expr <- get_ordered_expr(gene.id)
    ordered.hap <- hap.coef[order(hap.coef[1:8]),1]
    names(ordered.hap) <- gsub(".y", "", names(ordered.hap))

    if(length(gene.expr) > 1){
        chrom.strain.order <- rev(order.strains(names(ordered.hap), 
            colnames(gene.chrom.mat), strain.table))
        if(length(gene.snp.alleles) > 1){
            snp.strain.order <- rev(order.strains(names(ordered.hap), 
            rownames(gene.snp.alleles), strain.table))
            snp.strain.order <- snp.strain.order[which(!is.na(snp.strain.order))]
        }
        methyl.strain.order <- order.strains(names(ordered.hap), 
            rownames(gene.methyl.mat3), strain.table)
    }else{
        strain.order <- 1:ncol(gene.chrom.mat)
        snp.strain.order <- 1:nrow(gene.snp.alleles)
        methyl.strain.order <- 1:nrow(gene.methyl.mat3)
    }
    
    if(length(gene.snp.r2) > 0 && !is.na(gene.snp.r2)){
        snp.pos <- as.numeric(sapply(strsplit(names(gene.snp.r2), "_"), function(x) x[2]))
    }
    chrom.pos <- as.numeric(rownames(chrom.mats[[which(names(chrom.mats) == gene.id)]]))
    methyl.pos <- as.numeric(colnames(methyl.mats[[which(names(methyl.mats) == gene.name)]]))

    all.pos <- list(snp.pos, chrom.pos, methyl.pos)
    #limit to chromatin position
    global.max.pos <- max(chrom.pos)
    global.min.pos <- min(chrom.pos)

    global.max.r2 <- max(c(max(gene.chrom.r2, na.rm = TRUE), 
        max(gene.snp.r2, na.rm = TRUE), 
        max(gene.methyl.r2, na.rm = TRUE), 
        max(hap.r2, na.rm = TRUE)))

    if(!is.finite(global.max.r2)){
        return(NULL)
    }

    #layout.mat <- matrix(c(1:5, 0, 0, 6, 6, 0), ncol = 2, byrow = FALSE)
    layout.mat <- matrix(c(1,0,2,0,3,6,4,7,5,7), ncol = 2, byrow = TRUE)
    #add row for x axis
    layout.mat <- rbind(layout.mat, c((max(layout.mat)+1), 0))

    layout(layout.mat, heights = c(1,0.2, 1, 1, 1, 0.2), widths = c(1,0.5))
        #layout.show(7)

    #panel 1 - R2 scores for all features
    par(mar = c(0,4,4,5))
    ylim <- get_plot_bounds(min.val = 0, max.val = global.max.r2, scale.factor = 10)
    plot(x = snp.pos, gene.snp.r2, pch = "X", col = "#e41a1c", cex = 1.5,
        ylab = "", axes = FALSE, xlim = c(global.min.pos, global.max.pos), ylim = ylim)

    par(xpd = TRUE)
    if(!is.null(mark.region.x)){
        if(gene.strand == 1){
            scaled.pos <- (mark.region.x*(abs(tss.pos - tes.pos))) + tss.pos
        }else{
            scaled.pos <- tss.pos - ((mark.region.x)*(abs(tss.pos - tes.pos)))
        }
        arrows(x0 = scaled.pos, y0 = ylim[2]*1.14, y1 = ylim[2], col = title.color, lwd = 3,
            length = 0.1)
    }
    par(xpd = FALSE)

    max.chrom.r2 <- apply(gene.chrom.r2, 2, max)
    points(x = as.numeric(chrom.pos), max.chrom.r2, pch = "+", 
        col = "#377eb8", cex = 2)
    points(x = as.numeric(names(gene.methyl.r2)), gene.methyl.r2, pch = "O",
        col = "#4daf4a", cex = 1)
    abline(h = hap.r2, lty = "dotted")
    mtext("Variance Explained", side = 2, line = 2.5, col = title.color, font = 2, cex = 0.8)
    axis(2)
    label_panel(par("usr"), bump.left = 0.1, bump.up = 0.35, label = "A")

    #legend for panel 1
    par(xpd = NA)
    legend(x = global.max.pos, y = global.max.r2, pch = c("X", "+", "O"), 
        col = c("#e41a1c", "#377eb8", "#4daf4a"), legend = c("SNP", "Chrom", "Methyl"),
        cex = 1.2)
    par(xpd = TRUE)

    #panel 2 - direction of transcription
    par(mar = c(0,4,0,5))
    plot.new()
    plot.window(xlim = c(global.min.pos, global.max.pos), ylim = c(0,1))
    arrows(x0 = tss.pos, y0 = 0.5, x1 = tes.pos, col = zero.line.color, lwd = 2, length = 0.15)
    #mark the TSS
    segments(x0 = tss.pos, y0 = 0.3, y1 = 0.7, col = zero.line.color, lwd = 2)

    #panel 3 - chromatin state matrix
    par(mar = c(0.2,4,0.2,5))
    renamed.chrom <- rename_states(t(gene.chrom.mat[,chrom.strain.order]), state.idx)
    #if we are using a subset of states, we need to color them appropriately
    plot.chrom.mat(renamed.chrom, num.states = num.states, 
        xlim = c(global.min.pos, global.max.pos), state.cols = all.state.col,
        ylab = "", key.label.pos = "left", key.label.nudge = -2e2)
    mtext("Chromatin State", side = 2, line = 1.5, col = title.color, font = 2)
    label_panel(par("usr"), bump.left = 0.11, bump.up = 0.03, label = "B")

    par(mar = c(0,4,1,5))

    if(length(gene.snp.alleles) > 0 && ncol(gene.snp.alleles) > 1){
        snp.colors <- c("A" = "#5CC93B", "C" = "#0D00C4", "G" = "#F3B63F", "T" = "#BB261A")
        plot.snp.mat(gene.snp.alleles[snp.strain.order,], num.states = 4, 
        xlim = c(global.min.pos, global.max.pos), ylab = "", state.cols = snp.colors,
        state.labels = c("A", "C", "G", "T"), empty.cell.color = "gray90",
        key.label.pos = "left", key.label.nudge = -5e2, key.label.cex = 1.2)
        mtext("SNPs", side = 2, line = 1.5, col = title.color, font = 2)
    }
    if(length(gene.snp.alleles) > 0 && ncol(gene.snp.alleles) == 1){
        barplot(gene.snp.alleles[snp.strain.order,], horiz = TRUE, 
        las = 2, main = paste(round(as.numeric(colnames(gene.snp.alleles))/1e6, 2), "Mb"))
        legend.labels = paste0(1:4, "=", c("A", "C", "G", "T"))
        legend("topleft", legend = legend.labels)
    }
    if(length(gene.snp.alleles) == 0){
        plot.text("No SNPs")
    }
    label_panel(par("usr"), bump.left = 0.11, bump.up = 0.02, label = "C")

    if(length(gene.methyl.mat3) > 0){
    #subset to same range as chromatin state matrix
    plot.methyl.mat(methyl.mat = gene.methyl.mat3[methyl.strain.order,,drop=FALSE], 
        xlim = c(global.min.pos, global.max.pos), ylab = "", key.label.pos = "left", 
        key.label.nudge = -5e2, key.label.cex = 1.2)
    mtext("% Methylation", side = 2, line = 1.5, col = title.color, font = 2)

    }else{
    plot.text("No Methylation Information")
    }
    label_panel(par("usr"), bump.left = 0.11, bump.up = 0.02, label = "D")

    par(mar = c(0,2,0,1))
    hap.cols <- col.table[match(gsub(".y", "", rownames(hap.coef)), col.table[,5]),3]
    hap.order <- order(hap.coef[1:8])
    barplot(hap.coef[hap.order], col = hap.cols[hap.order], horiz = TRUE, las = 2,
    names = rev(rownames(renamed.chrom)))
    mtext("Haplotype Effect (AU)", side = 1, line = 3, col = title.color, 
        font = 2, cex = 1)
    label_panel(par("usr"), bump.left = 0.15, bump.up = 0.05, label = "E")

    if(length(gene.expr) > 1){
        par(mar = c(3,1,7,1))
        expr.order <- order.strains(names(ordered.hap), 
            names(gene.expr), strain.table)
        ordered.expr <- gene.expr[expr.order] #order based on haplotype coef
        pt.cols <- strain.table[order.strains(names(ordered.expr), strain.table[,1], 
        strain.table),3]
        #barplot(rep(1:length(pt.cols)), col = pt.cols)
        ymin <- 0; ymax = length(expr.order)
        xmin <- min(unlist(ordered.expr)); xmax <- max(unlist(ordered.expr))
        x.range <- xmax - xmin
        text.x <- xmin - (x.range*0.05)
        y.coord <- segment.region(ymin, ymax, length(ordered.expr), "ends")
        par(xpd = NA)
        boxplot(ordered.expr, horizontal = TRUE, border = pt.cols, 
            col = "white", axes = FALSE, at = y.coord)
        for(st in 1:length(ordered.expr)){
            points(x = ordered.expr[[st]], y = rep(y.coord[st], length(ordered.expr[[st]])), 
            col = pt.cols[[st]], pch = 16)
            text(x = text.x, y = y.coord[st], adj = 1, labels = rev(rownames(renamed.chrom))[st])
        } 
        par(xpd = TRUE)
        axis(1)
        mtext("Inbred Expression (AU)", side = 1, line = 2.5, col = title.color, 
            font = 2, cex = 1)
        
    }else{
        plot.text("No Inbred Expression Data")
    }
    label_panel(par("usr"), bump.left = 0.08, bump.up = 0.05, label = "F")

    mtext(gene.name, side = 3, outer = TRUE, line = -2.5, col = title.color, 
        font = 4)

    par(mar = c(0,0,0,0))
    plot.text("Relative Position", col = title.color, cex = 1.5, font = 2)

}
```

```{r pick.gene, echo = FALSE}
gene.name <- "Pkd2"
#gene.name = "Irf5"

fig.counter <- fig.counter + 1
```

```{r plot_example, echo = FALSE, fig.height = 6, fig.width = 6.5}

gene.id <- gene.info[which(gene.info[,"external_gene_name"] == gene.name)[1],1]
if(!embed.figures){
    pdf(here("Documents", "3.Manuscript", "Figures", paste0("Tyler_Fig", fig.counter, ".pdf")),
    width = 7, height = 7)
}
plot_together(gene.id, mark.region.x = c(0, 0.255))

if(label.fig){
    mtext(paste("Fig.", fig.counter), side = 3, outer = TRUE, line = -1.5, adj = 1)
}

if(!embed.figures){
    dev.off()
}
```

## Supplemental Figures

```{r set_counter}
supp.fig.counter <- 1
```

### Supplemental Figure S`r supp.fig.counter` - Feature Correlations Across Strains

S`r supp.fig.counter`. Correlations of multiple genomic features 
across inbred mice. Each panel shows one genomic feature A. 
Transcriptome; B. Methylome; C. H3K27ac; D. H3K27me3; E. H3K4me1; 
F. H3K4me3. These figures complement Figure 1 in the manuscript 
and show a more finely detailed structure of the correlations 
between individuals and strains.


```{r supp_fig1_correlations}

#read/generate data
rna.seq.cor <- cor(rna.seq)
methylome.cor <- readRDS(here("Results", "RRBS", "Methylome.Correlations.RDS")) #generated by 3.1.1_RRBS_Analysis.Rmd
peakome.cor <- readRDS(here("Results", "Peakome", "Histone_Correlation.RDS")) #generated by Peakome.Rmd


#have the layout matrix set up ahead of time
plot_one_cor <- function(cor.mat, label = ""){
    tree <- hclust(dist(cor.mat))
    tree.order <- tree$order
    dendro <- as.dendrogram(tree)

    #top tree
    par(mar = c(0, 0.7, 2, 1.7))
    plot(dendro, horiz = FALSE, axes = FALSE, 
        nodePar = list(lab.cex = 0.7, pch = NA), leaflab = "none")
    mtext(label, side = 3, line = 0, font = 2)
    #left tree
    par(mar = c(3.7, 2, 0.7, 0))
    plot(dendro, horiz = TRUE, axes = FALSE, 
        nodePar = list(lab.cex = 0.7, pch = NA), leaflab = "none")
    par(mar = c(4, 1, 1, 2), xpd = NA)
    imageWithText(round(cor.mat[tree.order, tree.order], 2), 
        use.pheatmap.colors = TRUE, col.text.cex = 0.7, 
        col.text.shift = -29.2, col.text.adj = 0,
        row.text.shift = -2, row.text.cex = 0.7)
}

#testing one layout
#layout.mat <- matrix(c(0:3), ncol = 2, byrow = TRUE)
#layout(layout.mat, heights = c(0.3,1), widths = c(0.2, 1))
#plot_one_cor(rna.seq.cor, "Transcriptome")

png(here("Documents","3.Manuscript", "Figures", 
    "Supplemental", paste0("Supp_Fig_S", supp.fig.counter, ".png")), 
    width = 15, height = 18, units = "in", res = 300)
full.layout <- matrix(c(0,1,0,4,2,3,5,6,0,7,0,10,8,9,11,12,0,13,0,16,14,15,17,18), 
    ncol = 4, byrow = TRUE)
legend.layout <- c(0, max(full.layout+1), rep(0, 4))
full.layout <- cbind(full.layout, legend.layout)
layout(full.layout, heights = rep(c(0.3, 1), 3), widths = c(rep(c(0.3, 1), 2), 0.5))
#layout.show(19);dev.off()
plot_one_cor(rna.seq.cor, "Transcriptome")
plot_one_cor(methylome.cor, "Methylome")
for(i in 1:length(peakome.cor)){
    plot_one_cor(peakome.cor[[i]], names(peakome.cor)[i])
}
legend.text <- paste0("Correlations of multiple genomic
features across inbred mice. Each panel shows one genomic
feature A. Transcriptome; B. Methylome; C. H3K27ac; D.
H3K27me3; E. H3K4me1; F. H3K4me3. These figures complement
Figure 1 in the manuscript and show a more finely detailed
structure of the correlations between individuals and strains.")
legend.par <- add.carriage.returns(gsub("\n", " ", legend.text), 
    max.char.per.line = 35)
par(mar = c(0,0,0,4))
plot.text(x = 0, y = 0.85, legend.par, adj = 0)

if(label.fig){
    mtext(paste0("Supp. Fig. S", supp.fig.counter), side = 3, outer = TRUE, line = -5, 
    at = 0.9, cex = 1.2)
}

if(!embed.figures){
    dev.off()
}

```

\pagebreak

### Supplemental Figure S`r supp.fig.counter` - Raw Enrichment Values

S`r supp.fig.counter`. This figure corresponds to Figure 2B, which
shows enrichment of each state around predicted functional elements
in the mouse genome. Instead of scaled values, this figure shows
raw enrichment values with the enrichment value printed in each 
cell.

```{r increment_count}
supp.fig.counter <- supp.fig.counter + 1
```

```{r raw_enrichment}

if(!embed.figures){
    png(here("Documents", "3.Manuscript", "Figures", "Supplemental", 
    paste0("Supp_Fig_S", supp.fig.counter, ".png")), 
    height = 7, width = 9, units = "in", res = 300)
}

layout.mat <- matrix(c(1,2), ncol = 2)
layout(layout.mat, widths = c(1, 0.5))

par(mar = c(8, 4, 2, 0))
imageWithText(round(sub.enrichment[,col.order], 2), use.pheatmap.colors = TRUE, 
    show.text = TRUE, col.names = names(enrichment.col)[col.order],
    row.names = paste("State", 1:length(state.idx)), col.text.shift = -0.7, 
    col.text.cex = 1, row.text.shift = -0.5, cex = 0.8)

legend.text <- paste0("This figure
corresponds to Figure 2B, which shows enrichment of each state around
predicted functional elements in the mouse genome. Instead of scaled
values, this figure shows raw fold enrichment values with the enrichment
value printed in each cell.")
legend.par <- add.carriage.returns(gsub("\n", " ", legend.text),
    max.char.per.line = 30)
par(mar = c(0,0,0,4))
plot.text(x = 0, y = 0.82, legend.par, adj = 0)

if(label.fig){
    mtext(paste0("Supp. Fig. S", supp.fig.counter), side = 3, outer = TRUE, line = -1.5, 
    at = 0.8)
}

if(!embed.figures){
    dev.off()
}

```

```{r test_col_norm, eval = FALSE}

col_norm <- apply(sub.enrichment[,col.order], 2, function(x) scale.between.vals(x, 0,1))
par(mar = c(8, 4, 2, 2))
imageWithText(round(col_norm, 2), use.pheatmap.colors = TRUE, 
    show.text = TRUE, col.names = names(enrichment.col)[col.order],
    row.names = paste("State", 1:length(state.idx)), col.text.shift = -0.7, 
    col.text.cex = 1, row.text.shift = -0.5)

imageWithText(log10(sub.enrichment[,col.order]), use.pheatmap.colors = TRUE, 
    show.text = TRUE, col.names = names(enrichment.col)[col.order],
    row.names = paste("State", 1:length(state.idx)), col.text.shift = -0.7, 
    col.text.cex = 1, row.text.shift = -0.5)

```

\pagebreak


### Supplemental Figure S`r supp.fig.counter` - State abundance by strain

These figures are companions to those shown in Figure 4A. 
Each panel shows the abundance of a single state for each 
strain. The color of each line indicates the strain. The
abundance pattern of each state is largely identical across
the strains. Deviations are seen only outside the gene body
for very rare states are are thus artefacts due to low numbers
of example genes.

```{r abundance_by_strain}
#read in data
state.position <- readRDS(file.path(results.dir, "Chromatin.State.Position.Far.Genes.RDS"))[rev(state.order)] #generated by 1.4_Chromatin_States_and_Expression.Rmd

panel.layout <- matrix(1:(num.states+2), ncol = 1) #add a panel for stuff at the top, and one for stuff at the bottom
legend.layout <- c(0, rep(num.states+3, 6), rep(0, num.states-5))
layout.mat <- cbind(panel.layout, legend.layout)
legend.layout <- matrix(c(0, rep(max(layout.mat)+1, 8), rep(0, 7)), ncol = 1)
full.layout <- cbind(layout.mat, legend.layout)
supp.fig.counter <- supp.fig.counter + 1
```

```{r plot_abundance_by_strain}

if(!embed.figures){
    pdf(here("Documents", "3.Manuscript", "Figures", "Supplemental", 
    paste0("Supp_Fig_S", supp.fig.counter, ".pdf")), 
    height = 11, width = 6)
}

panel.height <- 1/(length(state.idx)+2)
layout(full.layout, widths = c(1, 0.35,1),
    heights = c(panel.height/2, rep(panel.height, length(use.states)), panel.height/2))
#layout.show(17)
# add TSS/TES labels for chromatin state plots
par(mar = c(0.5,3,0.5,1))
plot.new()
plot.window(xlim = c(xmin, xmax), ylim = c(0,1))
par(xpd = TRUE)
text(x = 0, y = 0, labels = "TSS", font = 2, col = title.color, cex = 1.5)
text(x = 1, y = 0, labels = "TES", font = 2, col = title.color, cex = 1.5)
par(xpd = FALSE)


#chromatin state abundance
for(st in 1:length(state.abundance)){
    state.avg.mat <- state.position[[st]]$state.by.strain
    
    #trim
    idx <- intersect(which(colnames(state.avg.mat) >= xmin), which(colnames(state.avg.mat) <= xmax))
    state.avg.mat <- state.avg.mat[,idx]

    max.abundance <- max(state.avg.mat, na.rm = TRUE)
    min.abundance <- min(state.avg.mat, na.rm = TRUE)
    abundance.range <- max.abundance - min.abundance

    ymin <- (min.abundance-(abundance.range*0.08))
    ymax <- (max.abundance + (abundance.range*0.08))
    
    plot.new()
    plot.window(xlim = c(xmin, xmax), ylim = c(ymin, ymax))
    
    for(i in 1:nrow(state.avg.mat)){
        points(as.numeric(colnames(state.avg.mat)), state.avg.mat[i,], 
            type = "l", col = col.table[i,3], lwd = 3)
    }
    
    draw.rectangle(xmin, xmax, ymin, ymax, border.col = border.box.color, lwd = 2)
        
    axis.min.label <- signif(ceiling(ymin*10000)/10000, 2)
    axis.max.label <- signif(floor(ymax*10000)/10000, 2)

    par(xpd = TRUE)
    text(x = rep(xmin*1.1, 2), y = c(axis.min.label, axis.max.label), 
        labels = c(axis.min.label, axis.max.label), adj = 1)
    par(xpd = FALSE)

    segments(x0 = c(0,1), y0 = ymin, y1 = ymax, col = tss.line.color, lty = "dotted", lwd = 3)
    mtext(side = 2, paste("State", st), cex = 0.8, line = 1.9, col = title.color, font = 2)

}
plot.text("Relative Position", col = title.color, font = 2, cex = 1.5)

par(mar = c(0,0,0,1))
plot.new()
plot.window(c(0, 1), c(0,1))
legend(0,1, lty = 1, col = strain.table[,3], legend = strain.table[,1], 
    lwd = 3, cex = 0.8)

legend.text <- paste0("These
figures are companions to those shown in Figure 4A. Each panel
shows the abundance of a single state for each strain. The color
of each line indicates the strain. The abundance pattern of each
state is largely identical across the strains. Deviations are seen
only outside the gene body for very rare states are are thus artifacts
due to low numbers of example genes.")
legend.par <- add.carriage.returns(gsub("\n", " ", legend.text),
    max.char.per.line = 35)
par(mar = c(0,0,0,2))
plot.text(x = 0, y = 0.8, legend.par, adj = 0)


if(label.fig){
    mtext(paste0("Supp. Fig. S", supp.fig.counter), side = 3, outer = TRUE, line = -3, 
    at = 0.75)
}

if(!embed.figures){
    dev.off()
}

```

\pagebreak


### Supplemental Figure S`r supp.fig.counter` - DNA methylation percent by strain

This figure is a companion to the DNA methylation percent
panel in Figure 4D. It shows DNA methylation percent for 
each strain along the gene body. Strain is indicated
by color.

```{r methyl_by_strain}
strain.percent <- sapply(strain.methyl.mat, function(x) apply(x, 2, function(y) median(y, na.rm = TRUE)))
supp.fig.counter <- supp.fig.counter + 1
```

```{r plot_methyl_by_strain}
if(!embed.figures){
    pdf(here("Documents", "3.Manuscript", "Figures", "Supplemental", 
    paste0("Supp_Fig_S", supp.fig.counter, ".pdf")), 
    height = 5, width = 8.5)
}

layout.matrix <- matrix(c(1,2), ncol = 2)
layout(layout.matrix, widths = c(1,0.5))

plot.new()
plot.window(xlim = c(xmin, xmax), ylim = c(0, 100))
for(st in 1:ncol(strain.percent)){
    points(as.numeric(rownames(strain.percent)), strain.percent[,st], 
        col = strain.table[st,3], lwd = 3, type = "l")
}
axis(1)
axis(2)
abline(v = c(0,1), col = tss.line.color, lty = "dotted", lwd = 3)
mtext("Relative Position", side = 1, line = 2.5, col = title.color) 
mtext("Percent Methylated", side = 2, line = 2.5, col = title.color) 
legend(x = 0.65, y = 51, lty = 1, col = strain.table[,3], legend = strain.table[,1], 
    lwd = 3, cex = 0.8)

legend.text <- paste0("This figure is a companion to the
DNA methylation percent panel in Figure 4D. It shows DNA
methylation percent for each strain along the gene body.
Strain is indicated by color.")
legend.par <- add.carriage.returns(gsub("\n", " ", legend.text), max.char.per.line = 35)
par(mar = c(0,0,0,2))
plot.text(x = 0, y = 0.8, legend.par, adj = 0, cex = 0.8)

if(label.fig){
    mtext(paste0("Supp. Fig. S", supp.fig.counter), side = 3, outer = TRUE, line = -3, 
    at = 0.8)
}

if(!embed.figures){
    dev.off()
}
```

\pagebreak

### Supplemental Figure S`r supp.fig.counter` - Methylation by State

The following figure shows the association of each chromatin 
state to gene expression for reference in the first column. The
second column shows the percent DNA methylation of CpG sites in 
each state. The third column shows the association between DNA 
methylation in each state with gene expression. The fourth column
shows the state annotation for reference. Note that DNA methylation
in each state tends to be associated with expression in a manner
opposite to that of the chromatin state. If the chromatin state
had a positive association with gene expression, DNA methylation 
in that state had a negative association with gene expression and
vice versa.

```{r methylation_by_state}
percent.methyl.by.state <- readRDS(here("Results", "RRBS", "Methylation_Level_by_Chromatin_State.RDS"))[rev(state.order)] #Generated by 3.1.2_RRBS_and_Chromatin.Rmd
methyl.effect.by.state <- readRDS(here("Results", "RRBS", "Methylation_and_Expression_by_State.RDS"))[rev(state.order)] #Generated by 3.1.2_RRBS_and_Chromatin.Rmd

supp.fig.counter <- supp.fig.counter + 1
```

```{r plot_methyl_by_state}

if(!embed.figures){
    pdf(here("Documents", "3.Manuscript", "Figures", "Supplemental", 
    paste0("Supp_Fig_S", supp.fig.counter, ".pdf")), 
    height = 11, width = 10.5)
}

layout.matrix <- matrix(1:((num.states+2)*5), ncol = 5, byrow = FALSE)
layout.matrix <- layout.matrix - 2
layout.matrix[c(1,2)] <- 0
legend.layout <- c(rep(0,2), rep(max(layout.matrix)+1, 6), rep(0, (nrow(layout.mat)-8)))
full.layout <- cbind(layout.matrix, legend.layout)

panel.height <- 1/(length(state.idx)+1)
layout(full.layout, heights = c(rep(panel.height/3, 2), rep(panel.height, length(use.states))),
    widths = c(0.2, 1, 1, 1, 1, 1.2))
#layout.show(30);dev.off()

par(mar = c(0,0,0,0))

#add state labels
for(i in 1:length(state.idx)){
    plot.text(paste("State", i), srt = 90, col = title.color, font = 2, cex = 1.3)
}


#chromatin state effects for reference

par(mar = c(0,1,0,1))
plot.text("Chromatin Effect", font = 2, col = title.color, cex = 1.5)

# add TSS/TES labels
par(mar = c(0.5,3,0.5,2))
plot.new()
plot.window(xlim = c(xmin, xmax), ylim = c(0,1))
par(xpd = TRUE)
text(x = 0, y = 0, labels = "TSS", font = 2, col = title.color, cex = 1.5)
text(x = 1, y = 0, labels = "TES", font = 2, col = title.color, cex = 1.5)
par(xpd = FALSE)

#plot within-strain effects
par(mar = c(0,0,0,0))
all.lower.y <- sapply(within.strain.window.results, function(x) x[,"slope.lwr"])
all.upper.y <- sapply(within.strain.window.results, function(x) x[,"slope.upr"])
#make one y axis for all plots, center it so 0 line lines up across
#the full row
ylim <- get_plot_bounds(min(all.lower.y), max(all.upper.y), scale.factor = 100, 
    return.even = TRUE, center = TRUE)
ymin <- ylim[1]
ymax = ylim[2]

window.mids <- sapply(gene.windows, max)
for(state in 1:length(state.idx)){
    state.effect <- sapply(within.strain.window.results, function(x) x[state,])
    min.effect <- min(state.effect["slope.lwr",which(is.finite(state.effect["slope.lwr",]))])
    max.effect <- max(state.effect["slope.upr",which(is.finite(state.effect["slope.upr",]))])

    #testing separate scales
    ylim <- get_plot_bounds(min.effect*1.1, max.effect*1.1, scale.factor = 100, 
    return.even = TRUE, center = TRUE)
    ymin <- ylim[1]
    ymax = ylim[2]

    plot.new()
    plot.window(xlim = c(xmin, xmax), ylim = c(ymin, ymax))
    points(window.mids, state.effect["slope.fit",], col = state.col[state], type = "l")
    plot.poly.xy(window.mids, state.effect["slope.lwr",],
    window.mids, state.effect["slope.upr",], col = state.col[state])
    segments(xmin, 0, xmax, col = zero.line.color, lwd = 2)
    segments(x0 = c(0,1), y0 = ymin, y1 = ymax, lty = "dotted", col = tss.line.color, lwd = 2)
    draw.rectangle(xmin, xmax, ymin, ymax, border.col = border.box.color, lwd = 2)
    }

par(mar = c(0,1,0,1))
plot.text("% Methylation", font = 2, col = title.color, cex = 1.5)

# add TSS/TES labels
par(mar = c(0.5,3,0.5,2))
plot.new()
plot.window(xlim = c(xmin, xmax), ylim = c(0,1))
par(xpd = TRUE)
text(x = 0, y = 0, labels = "TSS", font = 2, col = title.color, cex = 1.5)
text(x = 1, y = 0, labels = "TES", font = 2, col = title.color, cex = 1.5)
par(xpd = FALSE)

ymin <- 0; ymax <- 100

par(mar = c(0.5,2,0.5,1))
#percent methylation by chromatin state
for(state in 1:length(percent.methyl.by.state)){
    state.avg <- percent.methyl.by.state[[state]]["mean",]
    state.upr <- percent.methyl.by.state[[state]]["upper.conf",]
    state.lwr <- percent.methyl.by.state[[state]]["lower.conf",]
    state.pos <- as.numeric(colnames(percent.methyl.by.state[[state]]))
    
    plot.new()
    plot.window(xlim = c(xmin, xmax), ylim = c(ymin, ymax))
    segments(x0 = xmin, x1 = xmax, y0 = 50, lty = "dotted", col = border.box.color, lwd = 2)
    plot.poly.xy(state.pos, state.upr, state.pos, state.lwr,
        col = state.col[state])

    #barplot_with_num(signif(state.avg*100, 1), las = 2)    

    draw.rectangle(xmin*1.15, xmax*1.05, ymin, ymax, border.col = border.box.color, lwd = 2)

    par(xpd = TRUE)
    text(x = rep(xmin*1.2, 3), y = c(0, 50, 100), labels = c(0, 50, 100), adj = 1)
    par(xpd = FALSE)

    #axis(2)
    segments(x0 = c(0,1), y0 = ymin, y1 = ymax, col = tss.line.color, lty = "dotted", lwd = 3)
    #mtext(side = 2, paste("State", state), cex = 0.8, line = 1.5, col = title.color, font = 2)
}

par(mar = c(0,1,0,1))
plot.text("Methylation Effect", font = 2, col = title.color, cex = 1.4)

# add TSS/TES labels
par(mar = c(0.5,3,0.5,2))
plot.new()
plot.window(xlim = c(xmin, xmax), ylim = c(0,1))
par(xpd = TRUE)
text(x = 0, y = 0, labels = "TSS", font = 2, col = title.color, cex = 1.5)
text(x = 1, y = 0, labels = "TES", font = 2, col = title.color, cex = 1.5)
par(xpd = FALSE)


#methylation effect by chromatin state
state.pos <- as.numeric(colnames(methyl.effect.by.state[[1]]))
ingene.idx <- intersect(which(state.pos >= 0), which(state.pos <= 1))
all.upr <- t(sapply(methyl.effect.by.state, function(x) x["slope.upr",]))
all.lwr <- t(sapply(methyl.effect.by.state, function(x) x["slope.lwr",]))

par(mar = c(0.5,2,0.5,1))
for(state in 1:length(methyl.effect.by.state)){

    pos.idx <- intersect(which(as.numeric(colnames(methyl.effect.by.state[[state]])) >= 0),
        which(as.numeric(colnames(methyl.effect.by.state[[state]])) <= 1))

    state.upr <- methyl.effect.by.state[[state]]["slope.upr",]
    state.lwr <- methyl.effect.by.state[[state]]["slope.lwr",]

    max.effect <- max(state.upr[pos.idx], na.rm = TRUE)
    min.effect <- min(state.lwr[pos.idx], na.rm = TRUE)
    effect.range <- max.effect - min.effect

    ylim <- get_plot_bounds(min.effect, max.effect, center = TRUE, scale.factor = 500)
    
    plot.new()
    plot.window(xlim = c(xmin, xmax), ylim = ylim)
    abline(h = 50, lty = "dotted", col = border.box.color)
    plot.poly.xy(state.pos, state.upr, state.pos, state.lwr,
        col = state.col[state])
    segments(xmin, 0, xmax, col = zero.line.color, lwd = 2)
    #barplot_with_num(signif(state.avg*100, 1), las = 2)    

    draw.rectangle(xmin*1.15, xmax*1.1, ylim[1], ylim[2], border.col = border.box.color, lwd = 2)

    par(xpd = TRUE)
    text(x = rep(xmin*1.1, 3), y = c(ylim[1], 0, ylim[2]), 
        labels = c(ylim[1], 0, ylim[2]), adj = 1)
    par(xpd = FALSE)

    #axis(2)
    segments(x0 = c(0, 1), y0 = ylim[1], y1 = ylim[2], col = tss.line.color, lty = "dotted", lwd = 3)
    #mtext(side = 2, paste("State", state), cex = 0.8, line = 1.5, col = title.color, font = 2)

}

# Chromatin State Annotations

plot.text("Chromatin State", col = title.color, font = 2, cex = 1.4)
plot.text("Annotation", col = title.color, font = 2, cex = 1.4)

par(mar = c(0,0,0,0))
for(state in 1:length(state.idx)){
    #plot.text(rev(state.annotations)[state], x = 0, y = 0.5, adj = 0, 
    #cex = 1.4, col = rev(state.col[state]), font = 2)
    annotation <- state.annotations[,1][state]
    plot.text(annotation, x = 0.5, y = 0.5, adj = 0.5, cex = 1.3, 
    col = title.color, font = 2)
    draw.rectangle(0, 1, 0, 1, border.col = border.box.color, lwd = 2)
}

legend.text <- paste0("Comparison of
chromatin state effects on gene expression to the effects of DNA methylation
in each chromatin state on gene expression. Columnn 1: The association
of each chromatin state to gene expression. Column 2: The percent
DNA methylation of CpG sites in each state. Column 3: The association
between DNA methylation in each state with gene expression. Column 4:
The state annotation for reference. Note that DNA methylation in each
state tends to be associated with expression in a manner opposite to
that of the chromatin state. If the chromatin state had a positive
association with gene expression, DNA methylation in that state had a
negative association with gene expression and vice versa.")
legend.par <- add.carriage.returns(gsub("\n", " ", legend.text), max.char.per.line = 35)
par(mar = c(0,0,0,0))
plot.text(x = 0, y = 0.7, legend.par, adj = 0, cex = 1)

if(label.fig){
    mtext(paste0("Supp. Fig. S", supp.fig.counter), side = 3, outer = TRUE, line = -3, 
    at = 0.87)
}

if(!embed.figures){
    dev.off()
}
```

\pagebreak

### Supplemental Figure S`r supp.fig.counter` - Empirical p value distributions

This figure shows empirical $p$-value distributions obtained
by permuting imputed genomic features and associating them
with gene expression in the DO mice. All distributions are
enriched with small values suggesting that overall each 
genomic feature is associated with gene expression in the DO
beyond the simple correlation with haplotype.

```{r empirical_p}
p.dist <- readRDS(here("Results", "General", "Permutation_P_values.RDS"))

supp.fig.counter <- supp.fig.counter + 1
```

```{r plot_empirical_p}
if(!embed.figures){
    pdf(here("Documents", "3.Manuscript", "Figures", "Supplemental", 
    paste0("Supp_Fig_S", supp.fig.counter, ".pdf")), 
    height = 4, width = 9)
}

layout.mat <- matrix(c(1:4,4,0), nrow = 2, byrow = TRUE)
layout(layout.mat, heights = c(1, 0.3))

unif.p <- rep(NA, length(p.dist))
for(i in 1:length(p.dist)){
    hist(p.dist[[i]][,"r2.p"], main = names(p.dist)[i],
        xlab = "p value")
}

legend.text <- ("These figures show empirical p-value
distributions obtained by permuting imputed genomic
features and associating them with gene expression
in the DO mice. All distributions are enriched with
small values suggesting that overall each genomic
feature is associated with gene expression in the DO
beyond the simple correlation with haplotype.")
legend.par <- add.carriage.returns(gsub("\n", " ", legend.text), max.char.per.line = 80)
par(mar = c(0,4,0,0))
plot.text(x = 0.08, y = 0.9, paste0("Supp. Fig.", supp.fig.counter), cex = 1.2)
plot.text(x = 0, y = 0.4, legend.par, adj = 0, cex = 1, add = TRUE)


if(!embed.figures){
    dev.off()
}

```

\pagebreak

### Supplemental Figure S`r supp.fig.counter` - Subset Comparison

This figure compares DO expression variance explained distributions
across different subsets of data: all animals adjusted for sex and 
diet, only female animals adjusted for diet, and only chow-fed 
animals adjusted for sex. For all cases, the variance of gene expression
explained was the same. Thus, to maximize the number of individuals in 
each test, we used all animals and adjusted for sex and diet.

```{r}
supp.fig.counter <- supp.fig.counter + 1
```

```{r var_exp_comparison}
var.exp.files <- list.files(results.dir, pattern = "All.Variance.Explained", full.names = TRUE) #generated in 4.1_Overlay_Imputed_R2.Rmd
var.exp.comp <- lapply(var.exp.files, readRDS)
names(var.exp.comp) <- c("All", "Females", "Chow")

for(i in 1:length(var.exp.comp)){
    colnames(var.exp.comp[[i]]) <- c("Haplotype", "Chromatin State", "SNP", "DNA Methylation")
}

if(!embed.figures){
    pdf(here("Documents", "3.Manuscript", "Figures", "Supplemental", 
    paste0("Supp_Fig_S", supp.fig.counter, ".pdf")), 
    height = 8, width = 9)
}

layout(matrix(c(1,2), nrow = 2), heights = c(1, 0.3))
plot.grouped.boxes(var.exp.comp, type = "matrix", 
    group.labels = c("All animals", "Females Only", "Chow-Fed Only"),
    ylab = "")
mtext("Variance Explained", side = 2, line = 2.5, cex = 1.2)
plot.dim <- par("usr")
draw.rectangle(plot.dim[1], plot.dim[2], plot.dim[3], plot.dim[4], lwd = 2)

legend.text <- ("Each box shows the distribution of variance
explained by each genomic feature for all transcripts in the
DO liver. These distributions are comparable to those in 
Fig. 7. Boxes are grouped by genomic feature. They are colored
by which subset was being tested: all animals (green), just females
(orange), just chow-fed animals (purple). Values below each box 
indicate the mean value (top) and standard deviation (bottom) for 
each distribution. For each genomic feature the different subsets 
of the data yield nearly identical results.")
legend.par <- add.carriage.returns(gsub("\n", " ", legend.text), max.char.per.line = 80)
par(mar = c(0,4,0,0))
plot.text(x = 0.08, y = 0.9, paste0("Supp. Fig.", supp.fig.counter), cex = 1.2)
plot.text(x = 0, y = 0.4, legend.par, adj = 0, cex = 1, add = TRUE)


if(!embed.figures){
    dev.off()
}


```


\pagebreak

### Supplemental Figure S`r supp.fig.counter` - Emissions comparisons across models

Made in keynote

```{r supp_fig_inc2}
supp.fig.counter <- supp.fig.counter + 1
```


### Supplemental Figure S`r supp.fig.counter` - Abundance comparisons across models

Made in 1.5_Compare_State_Abundance.Rmd and edited in Keynote.

```{r supp_fig_inc3}
supp.fig.counter <- supp.fig.counter + 1
```

### Supplemental Figure S`r supp.fig.counter` - Effect comparisons across models

Made in 1.5_Compare_State_Abundance.Rmd and edited in Keynote.

```{r supp_fig_inc4}
supp.fig.counter <- supp.fig.counter + 1
```

### Supplemental Figure S`r supp.fig.counter` - Imputation Schematic

Made in Keynote.

```{r supp_fig_inc5}
supp.fig.counter <- supp.fig.counter + 1
```

\pagebreak

## Old Figures

No code beyond this point is executed.

## Original Figure 6 - Expression Variance Explained in the DO

Gene expression variance in a DO population explained 
by chromatin state compared to three other genomic features: 
local haplotype, local SNP genotype, and local imputed DNA 
methylation status. A. Distributions of gene expression variance 
explained by each feature. B. Direct comparisons of 
variance explained by local haplotype, and each of the other 
genomic features. Blue lines show $y = x$. Each point is a 
single transcript.

```{r imputed_read_data, echo = FALSE, eval = FALSE}
#matched variance explained from each genomic feature
all.var.exp <- readRDS(here("Results", "SNPs", "All.Variance.Explained.RDS")) #generated in 4.1_Overlay_Imputed_R2.Rmd
colnames(all.var.exp) <- c("Hap.", "Chrom.", "SNP", "DM")
```

```{r plot_imputed, echo = FALSE, fig.width = 10, fig.height = 2.5, eval = FALSE}
if(!embed.figures){
    png(here("Documents", "3.Manuscript", "Figures", "Fig6_Imputation.png"),
    width = 10, height = 2.5, units = "in", res = 300)
}
#quartz(width = 10, height = 2.5)
layout.mat <- matrix(c(1:4, 0, 5, 5, 5), nrow = 2, byrow = TRUE)

#quartz(width = 10, height = 2.5)
layout(layout.mat, heights = c(1, 0.15))
par(mar = c(2,4,2,1))

boxplot(all.var.exp, names = NA, cex.axis = 1.5)
#all.t.test <- apply(all.var.exp, 2, function(x) t.test(x, conf.level = 0.99))
mtext("Variance Explained", side = 2, col = title.color, font = 2, line = 2.5)
label_panel(par("usr"), bump.left = 0.2, bump.up = 0.09, label = "A")

par(xpd = NA)

for(i in 1:ncol(all.var.exp)){
    if(i %% 2 == 0){
        text.adj <- c(0.5, 0);text.y = -0.2
    }else{
        text.adj <- c(0.5, 0.5);text.y = -0.22
    }
    text(x = i, y = text.y, labels = colnames(all.var.exp)[i], adj = text.adj,
    col = title.color, font = 2, cex = 1)
    if(i %% 2 == 1){
        segments(x0 = i, y0 = text.y+0.05, y1 = -0.05)
    }
}
par(xpd = TRUE)

axis.min <- 0
axis.max <- 1

comp.pairs <- cbind(rep(1, (ncol(all.var.exp)-1)), 2:ncol(all.var.exp))

for(i in 1:nrow(comp.pairs)){
    if(i > 1){par(mar = c(2,2,1,1))}
    idx1 <- comp.pairs[i,1]
    idx2 <- comp.pairs[i,2]
    pair.cor <- cor(all.var.exp[,idx1], all.var.exp[,idx2], use = "pairwise.complete.obs")
    ci <- CIr(pair.cor, n  = length(which(!is.na(rowMeans(all.var.exp[,c(idx1, idx2)])))), level = 0.99)
    plot.new()
    plot.window(xlim = c(axis.min, axis.max), ylim = c(axis.min, axis.max))
    segments(x0 = 0, x1 = 1, y0 = 0, y1 = 1, col = "lightblue", lwd = 3)
    points(all.var.exp[,idx1], all.var.exp[,idx2], pch = 16,col = "darkgray", cex = 0.7)
    axis(1, at = c(0, 0.5, 1), cex.axis = 1.5)
    axis(2, at = c(0, 0.5, 1), cex.axis = 1.5)
    text(x = 0.5, y = 1, labels = colnames(all.var.exp)[idx2], col = title.color, 
    font = 2, adj = c(0.5, 1), cex = 1.5)
    if(i == 1){
        par(xpd = NA)
        text(x = -0.3, y = 0.5, labels = "Variance Explained", 
        adj = c(0.5, 1), srt = 90)
        label_panel(par("usr"), bump.left = 0.21, bump.up = 0.08, label = "B")
        par(xpd = TRUE)
    }
}


#add axis label for all three dot plots
par(mar = c(0,4,0,1))
plot.new()
plot.window(xlim = c(0,1), ylim = c(0,1))
segments(x0 = 0, x1 = 1, y0 = 1, lwd = 2, col = zero.line.color)
text(x = 0.5, y = 0.5, labels = "Variance Explained by Founder Haplotype", 
    col = title.color, font = 2, cex = 1.5)

if(label.fig){
    mtext("Fig. 6", side = 3, outer = TRUE, line = -1.5, adj = 1)
}

if(!embed.figures){
    dev.off()
}
```

### Former Supplemental Figure S5 - bimodal and trimodal sites


```{r read_modal_data, eval = FALSE}
all_modal_effects <- readRDS(here("Results", "RRBS", "Plotting_Within_Strain.RDS")) #generated by 3.1.1_RRBS_Analysis.Rmd
bimodal_effects <- readRDS(here("Results", "RRBS", "bimodal_effects.RDS")) #generated by 3.1.1_RRBS_Analysis.Rmd
trimodal_effects <- readRDS(here("Results", "RRBS", "trimodal_effects.RDS")) #generated by 3.1.1_RRBS_Analysis.Rmd

supp.fig.counter <- supp.fig.counter + 1
```


```{r plot_modal, eval = FALSE}

if(!embed.figures){
    png(here("Documents", "3.Manuscript", "Figures", "Supplemental", 
    paste0("Supp_Fig_S", supp.fig.counter, "_bimodal_trimodal.png")), 
    height = 7, width = 4, units = "in", res = 300)
}

upstream.limit <- -0.5
downstream.limit <- 1.5

axis.label.nudge.y = 0.95 #vertical scalar for y axis labels so they don't look as if they're going off the end of the plot
axis.label.nudge.x = 1.05 #horizonal scalar for y axis labels so they are a good distance from the bounding box

rel.pos <- all_modal_effects[,1]
idx <- intersect(which(rel.pos >= upstream.limit), which(rel.pos <= downstream.limit))

layout.mat <-  matrix(c(1:10), ncol = 1)
layout(layout.mat, heights = c(rep(c(0.1, 0.1, 1), 3), 0.1))

#titles for all CpG effects
par(mar = c(0,0,0,0), xpd = NA)
plot.text("All CpG", y = 0, col = title.color, font = 2, cex = 1.5)

par(mar = c(0,2,0,2))
plot.new()
plot.window(xlim = c(upstream.limit, downstream.limit), ylim = c(0,1))
plot.text("TSS", x = 0, y = 0, col = title.color, font = 2, cex = 1.5, add = TRUE)
plot.text("TES", x = 1, y = 0, col = title.color, font = 2, cex = 1.5, add = TRUE)
par(xpd = TRUE)

ylim <- get_plot_bounds(min(all_modal_effects[,"lwr"]), max(all_modal_effects[,"upr"]), 
    scale.factor = 100, return.even = TRUE)/2
ymin <- ylim[1]
ymax <- ylim[2]

#all CpG effects
plot.new()
plot.window(xlim = c(upstream.limit, downstream.limit), ylim = ylim) 
plot.poly.xy(rel.pos[idx], all_modal_effects[idx,"lwr"], rel.pos[idx], all_modal_effects[idx,"upr"], 
    col = "gray80", border = "gray80")
points(rel.pos[idx], all_modal_effects[idx,"fit"], type = "l", col = data.line.color, lwd = 3)
segments(x0 = c(0,1), y0 = ymin, y1 = ymax, lwd = 4, col = tss.line.color, lty = "dotted")
segments(x0 = upstream.limit, x1 = downstream.limit, y0 = 0, col = zero.line.color, lty = 1, lwd = 2)
#mtext(side = 2, "Effect", cex = 2, line = 0.5)
draw.rectangle(upstream.limit, downstream.limit, ymin, ymax, border.col = border.box.color, lwd = 2)
text(x = upstream.limit*axis.label.nudge.x, 
    y = c(ymin*axis.label.nudge.y, 0, ymax*axis.label.nudge.y), 
    labels = c(ymin, 0, ymax), adj = 1)
mtext("Effect", side = 2, col = title.color, font = 2, line = 0.5)
label_panel(par("usr"), bump.left = 0, bump.up = 0.1, label = "A")

#titles for bimodal
par(mar = c(0,0,0,0), xpd = NA)
plot.text("Bimodal Cpg", y = 0, col = title.color, font = 2, cex = 1.5)

par(mar = c(0,2,0,2))
plot.new()
plot.window(xlim = c(upstream.limit, downstream.limit), ylim = c(0,1))
plot.text("TSS", x = 0, y = 0, col = title.color, font = 2, cex = 1.5, add = TRUE)
plot.text("TES", x = 1, y = 0, col = title.color, font = 2, cex = 1.5, add = TRUE)
par(xpd = TRUE)

ylim <- get_plot_bounds(min(bimodal_effects[idx,"lwr"]), max(bimodal_effects[idx,"upr"]), 
    scale.factor = 100, return.even = TRUE, center = FALSE)/2
ymin <- ylim[1]
ymax <- ylim[2]

#bimodal effects
par(mar = c(1,2,0,2))
plot.new()
plot.window(xlim = c(upstream.limit, downstream.limit), ylim = ylim) 
plot.poly.xy(rel.pos[idx], bimodal_effects[idx,"lwr"], rel.pos[idx], bimodal_effects[idx,"upr"], 
    col = "gray80", border = "gray80")
points(rel.pos[idx], bimodal_effects[idx,"fit"], type = "l", col = data.line.color, lwd = 3)
segments(x0 = c(0,1), y0 = ymin, y1 = ymax, lwd = 4, col = tss.line.color, lty = "dotted")
segments(x0 = upstream.limit, x1 = downstream.limit, y0 = 0, col = zero.line.color, lty = 1, lwd = 2)
#mtext(side = 2, "Effect", cex = 2, line = 0.5)
draw.rectangle(upstream.limit, downstream.limit, ymin, ymax, border.col = border.box.color, lwd = 2)
text(x = upstream.limit*axis.label.nudge.x, 
    y = c(ymin*axis.label.nudge.y, 0, ymax*axis.label.nudge.y), 
    labels = c(ymin, 0, ymax), adj = 1)
mtext("Effect", side = 2, font = 2, col = title.color, line = 0.5)
label_panel(par("usr"), bump.left = 0, bump.up = 0.1, label = "B")

#titles for trimodal effects
par(mar = c(0,0,0,0), xpd = NA)
plot.text("Trimodal Effects", y = 0, col = title.color, font = 2, cex = 1.5)

#gene bounds
par(mar = c(0,2,0,2))
plot.new()
plot.window(xlim = c(upstream.limit, downstream.limit), ylim = c(0,1))
plot.text("TSS", x = 0, y = 0, col = title.color, font = 2, cex = 1.5, add = TRUE)
plot.text("TES", x = 1, y = 0, col = title.color, font = 2, cex = 1.5, add = TRUE)
par(xpd = TRUE)


#trimodal effects
par(mar = c(1,2,0,2))
plot.new()
plot.window(xlim = c(upstream.limit, downstream.limit), ylim = ylim) 
plot.poly.xy(rel.pos[idx], trimodal_effects[idx,"lwr"], rel.pos[idx], trimodal_effects[idx,"upr"], 
    col = "gray80", border = "gray80")
points(rel.pos[idx], trimodal_effects[idx,"fit"], type = "l", col = data.line.color, lwd = 3)
segments(x0 = c(0,1), y0 = ymin, y1 = ymax, lwd = 4, col = tss.line.color, lty = "dotted")
segments(x0 = upstream.limit, x1 = downstream.limit, y0 = 0, col = zero.line.color, lty = 1, lwd = 2)
#mtext(side = 2, "Effect", cex = 2, line = 0.5)
draw.rectangle(upstream.limit, downstream.limit, ymin, ymax, border.col = border.box.color, lwd = 2)
text(x = upstream.limit*axis.label.nudge.x, 
    y = c(ymin*axis.label.nudge.y, 0, ymax*axis.label.nudge.y), 
    labels = c(ymin, 0, ymax), adj = 1)
mtext("Effect", side = 2, font = 2, col = title.color, line = 0.5)
label_panel(par("usr"), bump.left = 0, bump.up = 0.1, label = "C")


#x-axis label
par(mar = c(0,0,0,0), xpd = NA)
plot.text("Relative Position", y = 1, col = title.color, font = 2, cex = 1.5)


if(label.fig){
    mtext(paste("Supp. Fig", supp.fig.counter), side = 3, outer = TRUE, line = -1.5, adj = 1)
}

if(!embed.figures){
    dev.off()
}

```
