# Supplementary material for: Variation in histone configurations correlates with gene expression across nine inbred strains of mice
Source: Genome Res. 2023 Jun;33(6):857–71. doi: 10.1101/gr.277467.122 (PMC10519406; doi:10.1101/gr.277467.122)
Supplement: Supplement 1 [file Supplemental_Code.zip › Supplemental_Code/1.Analysis/permutations.Rmd]

```{r permutations}
get_data_for_perm <- function(gene.id){

    gene.name <- transcript.info[which(transcript.info[,"ensembl_gene_id"] == gene.id),"external_gene_name"][1]
    if(is.na(gene.name)){return(NA)}

    expr.locale <- which(colnames(expr) == gene.id)
    chrom.locale <- which(names(chrom.mats) == gene.id)

    if(length(expr.locale) == 0 || length(chrom.locale) == 0){
        return(NA)
    }

    one.chrom <- chrom.states[[chrom.locale]]
    one.expr <- expr[,expr.locale,drop=FALSE]
    gene.idx <- which(names(transcript.haplotypes) == gene.id)
    haps <- transcript.haplotypes[[gene.idx]]
    gene.chr <- transcript.info[info.locale,"chromosome_name"]

    data.for.perm <- list("name" = gene.name, "chrom" = one.chrom, 
        "expr" = one.expr, "haps" = haps, "chr" = gene.chr)
    return(data.for.perm)
}

imp_chrom <- function(perm.data, perm.order){
 
  chrom.order <- match.order(colnames(perm.data$haps),
    rownames(perm.data$chrom), strain.key)

    ref.chroms <- perm.data$chrom
    if(!is.null(perm.order)){
        ref.chroms <- ref.chroms[perm.order,,]
        rownames(ref.chroms) <- rownames(perm.data$chrom[chrom.order,,])
    }

    haps <- perm.data$haps
    chrom.array <- array(NA, dim = c(nrow(haps), ncol(ref.chroms), dim(ref.chroms)[3]))
    rownames(chrom.array) <- rownames(haps)
    colnames(chrom.array) <- paste0("State", colnames(ref.chroms))
    dimnames(chrom.array)[[3]] <- dimnames(ref.chroms)[[3]]
  
    for(p in 1:dim(ref.chroms)[3]){ #for each position
        chrom.mat <- ref.chroms[,,p]
        chrom.array[,,p] <- haps[,,1] %*% chrom.mat
        }

    #add attributes
    gene.chr <- perm.data$chr
    one.geno <- list(chrom.array)
    names(one.geno) <- gene.chr
    if(gene.chr == "X"){
      attr(one.geno, "is_x_chr") <- TRUE
    }else{
      attr(one.geno, "is_x_chr") <- FALSE
    }
    attr(one.geno, "crosstype") <- "do"
    attr(one.geno, "alleles") <- LETTERS[1:8]
    attr(one.geno, "alleleprobs") <- TRUE
    attr(one.geno, "class") <- c("calc_genoprob", "list")
 
    return(one.geno)
}

perm.data <- get_data_for_perm(gene.id)

#This function and the perm data will be exported to the
#clusters
perm_one_transcript <- function(perm.data, perm.order, 
    geno_type = c("chromatin", "genotype")){
    
    if(is.na(perm.data){return(NA)})
    
    imp.geno <- imp_chrom(perm.data, perm.order)


    }
    


if(start.at < length(common.transcripts)){
  sink(file.path(results.dir, "progress.txt"))

  for(tr in start.at:length(common.transcripts)){
  #for(tr in 1:10){
    print(tr)

    #gene.name = "Pkd2"
    #gene.id <- transcript.info[which(transcript.info[,"external_gene_name"] == gene.name)[1],"ensembl_gene_id"]
    #tr = which(common.transcripts == gene.id)

    gene.id <- common.transcripts[tr]
    gene.idx <- which(rownames(geno.lod) == gene.id)
    gene.name <- transcript.info[which(transcript.info[,"ensembl_gene_id"] == gene.id),"external_gene_name"][1]

    if(is.na(gene.name)){next()}

    expr.locale <- which(colnames(expr) == gene.id)
    chrom.locale <- which(names(chrom.mats) == gene.id)

    if(length(expr.locale) == 0 || length(chrom.locale) == 0){
    next()
    }

  #impute chromatin states for DO
  #using local haplotypes
  chrom.geno <- get_one_geno(gene.name, transcript.info, transcript.haplotypes, 
      chrom.states, strain.key, geno_type = "chromatin", perm.order = perm.order)


    #do the permutations in parallel
    perm.chrom.results <- parLapply(cl, 1:nperm, 
        function(p) scan_chrom_transcript(gene.id = gene.id, 
        perm.order = perm.mat[perm.rows[p],]))
  
    perm.chrom.coef <- lapply(perm.chrom.results, function(x) x$chrom.coef.list)
    perm.chrom.lod <- lapply(perm.chrom.results, function(x) x$chrom.lod.table)
    perm.chrom.r2 <- lapply(perm.chrom.results, function(x) x$chrom.r2.results)

    #keep the maximum r2 and LOD values from each permutation.
    #also keep the permuted coefficients for each state
    tr.perm.coef <- lapply(1:num.states, 
      function(x) sapply(perm.chrom.coef, function(y) y$Additive[,x]))
    names(tr.perm.coef) <- 1:num.states
    perm.coef[[tr]] <- tr.perm.coef
    perm.lod[tr,] <- t(sapply(perm.chrom.lod, function(x) max(x[,"Additive"])))
    perm.r2[tr,] <- t(sapply(perm.chrom.r2, function(x) max(x[,"Additive"])))

    if(tr %% save.every == 0){
      saveRDS(perm.lod, perm.lod.file)
      saveRDS(perm.r2, perm.r2.file)
      saveRDS(perm.coef, perm.coef.file)
    }

  } #end looping through transcripts

  #close the clusters at the end and save the final objects
  stopCluster(cl)
  saveRDS(perm.lod, perm.lod.file)
  saveRDS(perm.r2, perm.r2.file)
  saveRDS(perm.coef, perm.coef.file)
  sink()
}else{
  #if we've done all the permutations, read in the files.
  perm.lod <- readRDS(perm.lod.file)
  perm.r2 <- readRDS(perm.r2.file)
  perm.coef <- readRDS(perm.coef.file)
}

```
