# Supplementary material for: Variation in histone configurations correlates with gene expression across nine inbred strains of mice
Source: Genome Res. 2023 Jun;33(6):857–71. doi: 10.1101/gr.277467.122 (PMC10519406; doi:10.1101/gr.277467.122)
Supplement: Supplement 1 [file Supplemental_Code.zip › Supplemental_Code/Code/epigenetics/bed_to_granges.R]

#taken from https://davetang.org/muse/2015/02/04/bed-granges/


bed_to_granges <- function(file){
	df <- read.table(file,header=F,stringsAsFactors=F)
	
	if(length(df) > 6){
	df <- df[,-c(7:length(df))]
	}
	
	if(length(df)<3){
		stop("File has less than 3 columns")
		}
		
	header <- c('chr','start','end','id','score','strand')
	names(df) <- header[1:length(names(df))]
	
	if('strand' %in% colnames(df)){
		df$strand <- gsub(pattern="[^+-]+", replacement = '*', x = df$strand)
		}
		
	library("GenomicRanges")
	
	if(length(df)==3){
		gr <- with(df, GRanges(chr, IRanges(start, end)))
		} else if (length(df)==4){
			gr <- with(df, GRanges(chr, IRanges(start, end), id=id))
			} else if (length(df)==5){
				gr <- with(df, GRanges(chr, IRanges(start, end), id=id, score=score))
				} else if (length(df)==6){
					gr <- with(df, GRanges(chr, IRanges(start, end), id=id, score=score, strand=strand))
					}
					return(gr)
					}
