# Supplementary material for: Variation in histone configurations correlates with gene expression across nine inbred strains of mice
Source: Genome Res. 2023 Jun;33(6):857–71. doi: 10.1101/gr.277467.122 (PMC10519406; doi:10.1101/gr.277467.122)
Supplement: Supplement 1 [file Supplemental_Code.zip › Supplemental_Code/Code/epigenetics/bin.curve.R]

#This function bins a singlescan curve automatically
#into peaks
#first it finds the difference between all consecutive
#points in the vector. It then looks for runs of all
#positive and all negative values
#it smooths the curve using a window size based on the
#runs of all positive and all negative values
#it then removes fluctuations in the curve that are 
#smaller than the sd of the smoothed curve values

bin.curve <- function(the.curve, plot.peaks = FALSE, window.size = NULL, amp.min = NULL){
	
	#====================================================================		
	# internal functions
	#====================================================================		
	#This function finds indices of two peaks between two troughs
	#or vice versa
	#The function returns indices in the index.by vector
	#that mark the beginning of a run of multiple elements
	#of the same state.
	remove.runs <- function(peak.locale, trough.locale){
		bigv <- c(peak.locale, trough.locale)
		bigc <- c(rep(1, length(peak.locale)), rep(2, length(trough.locale)))
		bigi <- c(1:length(peak.locale), 1:length(trough.locale))
		big.mat <- cbind(bigv, bigc, bigi)
		ind.order <- order(big.mat[,1])
		ordered.mat <- big.mat[ind.order,]
		
		consec.runs <- rle(ordered.mat[,2])
		run.locale <- which(consec.runs[[1]] > 1)
		
		remove.peaks <- NULL
		remove.troughs <- NULL

		#if there are runs, remove them and select the most
		#extreme point in each run to be the final point
		#high points for peaks, low points for troughs
		if(length(run.locale) > 0){
			run.idx <- vector(mode = "list", length = length(consec.runs[[1]]))
			start.num <- 1
			for(i in 1:length(run.idx)){
				run.idx[[i]] <- start.num:(start.num+consec.runs[[1]][i]-1)
				start.num <- max(unlist(run.idx))+1
				}
			
			for(i in 1:length(run.idx)){
				if(consec.runs[[1]][i] > 1){
					is.peak <- consec.runs[[2]][i] == 1
					curve.idx <- ordered.mat[run.idx[[i]],1]
					vals <- smoothed.curve[curve.idx]
					# plot(vals, type = "l")
					vector.idx <- ordered.mat[run.idx[[i]],3]
					
					if(is.peak){
						selected.idx <- which.max(vals)
						to.remove <- vector.idx[-selected.idx]
						remove.peaks <- c(remove.peaks, to.remove)
						}else{
						selected.idx <- which.min(vals)	
						to.remove <- vector.idx[-selected.idx]
						remove.troughs <- c(remove.troughs, to.remove)
						}
					}
				}
			}
			if(length(remove.peaks) > 0){
				peak.locale <- peak.locale[-remove.peaks]
				}
			if(length(remove.troughs) > 0){
				trough.locale <- trough.locale[-remove.troughs]
				}
				
			trimmed.vectors <- list("peak.locale" = peak.locale, "trough.locale" = trough.locale)
			return(trimmed.vectors)
			}
		
	#====================================================================
	
	
	ymax = max(abs(the.curve), na.rm = TRUE)
	
	if(is.null(window.size)){
		all.diff <- diff(the.curve)
		pos.slope <- which(all.diff > 0)
		neg.slope <- which(all.diff < 0)
		pos.slope.runs <- diff(pos.slope)
		neg.slope.runs <- diff(neg.slope)
		max.pos <- max(pos.slope.runs)
		max.neg <- max(neg.slope.runs)
		window.size = min(c(max.pos, max.neg))
		}

	
		cols <- c("grey", "white")
		the.curve <- abs(the.curve)
		smoothed.curve <- caTools::runmean(the.curve, window.size)
		curve.bins <- rep(NA, length(the.curve))
		
		# hist(smoothed.curve)	
		if(is.null(amp.min)){
			amp.min = sd(smoothed.curve)/2
			}
		
		if(is.null(ymax)){ymax = max(abs(the.curve), na.rm = TRUE)}
		smoothed.x <- 1:length(smoothed.curve)
				
		smoothed.y <- c(0, smoothed.curve, 0)
		
		smoothed.left <- smoothed.curve - head(smoothed.y, length(smoothed.curve))
		smoothed.right <- smoothed.curve - tail(smoothed.y, length(smoothed.curve))
	
		peak.locale <- intersect(which(smoothed.left > 0), which(smoothed.right > 0))
		trough.locale <- intersect(which(smoothed.left < 0), which(smoothed.right < 0))

		#remove any runs of peaks and troughs, which happens when there are flat spots
		#in the smoothed curve

		trimmed.locale <- remove.runs(peak.locale, trough.locale)
		peak.locale <- trimmed.locale$peak.locale
		trough.locale <- trimmed.locale$trough.locale
		
		peak.x <- smoothed.x[peak.locale]
		peak.y <- smoothed.curve[peak.locale]	
		
		trough.x <- smoothed.x[trough.locale]
		trough.y <- smoothed.curve[trough.locale]	

		if(plot.peaks){
			par(mfrow = c(3,1))		
			# start.pt <- 400;end.pt = 500
			start.pt <- 1; end.pt <- length(smoothed.x)
			plot(x = start.pt:end.pt, the.curve[start.pt:end.pt], type = "l")
			points(smoothed.x[start.pt:end.pt], smoothed.curve[start.pt:end.pt], type = "l", col = "purple")
			points(smoothed.x[peak.locale], smoothed.curve[peak.locale], pch = 16, col = "red")
			points(smoothed.x[trough.locale], smoothed.curve[trough.locale], pch = 16, col = "blue")
			}

	
		#delete peaks and troughs that do not have high
		#enough amplitude
		#first look at peak to trough distances
		if(length(trough.y) < length(peak.y)){
			peak.trough.dist <- peak.y - c(trough.y, 0)
			}else{
			peak.trough.dist <- peak.y - trough.y	
			}
		
		small.drop <- which(peak.trough.dist < amp.min)
		#delete the troughs for each small drop and
		#delete any resulting runs in peaks
		if(length(small.drop) > 0){
			trough.locale <- trough.locale[-small.drop]
			if(length(trough.locale) > 0){
				trimmed.locale <- remove.runs(peak.locale, trough.locale)
				peak.locale <- trimmed.locale$peak.locale
				trough.locale <- trimmed.locale$trough.locale
				}
			}
			
		if(plot.peaks){		
			plot(smoothed.x[start.pt:end.pt], smoothed.curve[start.pt:end.pt], type = "l")
			points(smoothed.x[peak.locale], smoothed.curve[peak.locale], pch = 16, col = "red")
			points(smoothed.x[trough.locale], smoothed.curve[trough.locale], pch = 16, col = "blue")
			}
								
			padded.trough <- unique(c(1, trough.locale, length(smoothed.curve)))

			if(plot.peaks){
				plot.new()
				plot.window(xlim = c(1,length(smoothed.x)), ylim = c(min(the.curve, na.rm = TRUE), max(the.curve, na.rm = TRUE)))
				}
						
			for(j in 1:(length(padded.trough)-1)){
				poly.ind <- padded.trough[j]:padded.trough[j+1]
				poly.x <- floor(smoothed.x[poly.ind[1]]):ceiling(smoothed.x[tail(poly.ind, 1)])
				poly.y <- the.curve[poly.x]
				poly.y <- c(0,poly.y, 0)
				poly.x <- c(poly.x[1], poly.x, tail(poly.x, 1))
				curve.bins[poly.x] <- rep(j, length(poly.x))
				if(plot.peaks){
					polygon(x = poly.x, y = poly.y, col = cols[j%%length(cols)])
					}
				}#end looping through bins
			if(plot.peaks){
				points(smoothed.x, smoothed.curve, type = "l", ylim = c(min(the.curve), ymax), col = "purple")
				points(smoothed.x[peak.locale], smoothed.curve[peak.locale], pch = 16, col = "red")
				points(smoothed.x[trough.locale], smoothed.curve[trough.locale], pch = 16, col = "blue")
				axis(2)
				}
					
		return(list("bins" = curve.bins, "smoothed.curve" = smoothed.y, "window.size" = window.size, 
			"amp.min" = amp.min, "peak.idx" = peak.locale))
		}
		
