# Supplementary material for: Variation in histone configurations correlates with gene expression across nine inbred strains of mice
Source: Genome Res. 2023 Jun;33(6):857–71. doi: 10.1101/gr.277467.122 (PMC10519406; doi:10.1101/gr.277467.122)
Supplement: Supplement 1 [file Supplemental_Code.zip › Supplemental_Code/Code/epigenetics/chromState2Prop.R]

chromState2Prop <- function(chrom.states, num.states, num.strains){
	
	if(is.null(chrom.states) || is.na(chrom.states)){
		return(matrix(NA, nrow = num.states, ncol = num.strains))
		}
	state.prop.mat <- apply(chrom.states, 2, function(x) unlist(lapply(1:num.states, function(y) length(which(x == y))/length(x))))
	rownames(state.prop.mat) <- 1:num.states
	return(state.prop.mat)
	
}
