# Supplementary material for: Variation in histone configurations correlates with gene expression across nine inbred strains of mice
Source: Genome Res. 2023 Jun;33(6):857–71. doi: 10.1101/gr.277467.122 (PMC10519406; doi:10.1101/gr.277467.122)
Supplement: Supplement 1 [file Supplemental_Code.zip › Supplemental_Code/Code/epigenetics/compare.expr.chrom.R]

#This function calculates whether a chromatin distance matrix 
#is correlated with inbred expression
	
compare.expr.chrom <- function(d.mat, expr.list){
	non.zero <- which(d.mat != 0)
	na.locale <- which(is.na(d.mat))
	if(length(non.zero) > 0 && length(na.locale) == 0){
		fit <- cmdscale(d.mat, k = 1)
		test <- aov(unlist(lapply(expr.list, median))~fit)
		expr.state.pval <- anova(test)$"Pr(>F)"[1]
		return(expr.state.pval)
		}else{
		return(NA)	
		}
	}
