# Supplementary material for: Variation in histone configurations correlates with gene expression across nine inbred strains of mice
Source: Genome Res. 2023 Jun;33(6):857–71. doi: 10.1101/gr.277467.122 (PMC10519406; doi:10.1101/gr.277467.122)
Supplement: Supplement 1 [file Supplemental_Code.zip › Supplemental_Code/Code/epigenetics/doEdgeRAnalysis.R]

# performs pairwise comparison of two groups

doEdgeRAnalysis= function(count.table, groups){
	
	y=DGEList(counts=count.table, group=groups)
	
	#filter out low-expressed genes as in the EdgeR user's guide
	good.counts <- rowSums(cpm(y)>1) >= 2
	y <- y[good.counts,,keep.lib.sizes=FALSE]
	y <- calcNormFactors(y) #calculate normalization factors to account for library size
	design <- model.matrix(~groups)
	
	y <- estimateDisp(y,design)
	fit <- glmQLFit(y,design)
	qlf <- glmQLFTest(fit,coef=2)
	
	return(qlf)
	}
	
