# Supplementary material for: Variation in histone configurations correlates with gene expression across nine inbred strains of mice
Source: Genome Res. 2023 Jun;33(6):857–71. doi: 10.1101/gr.277467.122 (PMC10519406; doi:10.1101/gr.277467.122)
Supplement: Supplement 1 [file Supplemental_Code.zip › Supplemental_Code/Code/epigenetics/filter.chip.table.R]

filter.chip.table <- function(chip.table, FC = NULL, fdr = NULL){
	if(!is.null(FC)){chip.table <- chip.table[which(abs(chip.table[,"Fold"]) > FC),,drop=FALSE]}
	if(!is.null(fdr)){chip.table <- chip.table[which(abs(chip.table[,"FDR"]) <= fdr),,drop=FALSE]}		
	return(chip.table)
}
