# Supplementary material for: Variation in histone configurations correlates with gene expression across nine inbred strains of mice
Source: Genome Res. 2023 Jun;33(6):857–71. doi: 10.1101/gr.277467.122 (PMC10519406; doi:10.1101/gr.277467.122)
Supplement: Supplement 1 [file Supplemental_Code.zip › Supplemental_Code/Code/epigenetics/filter.rna.table.R]

filter.rna.table <- function(rna.table, lFC = NULL, pval = NULL){
	if(!is.null(lFC)){rna.table <- rna.table[which(abs(rna.table[,"logFC"]) > lFC),,drop=FALSE]}
	if(!is.null(pval)){rna.table <- rna.table[which(abs(rna.table[,"PValue"]) <= pval),,drop=FALSE]}		
	return(rna.table)
}
