# Supplementary material for: Variation in histone configurations correlates with gene expression across nine inbred strains of mice
Source: Genome Res. 2023 Jun;33(6):857–71. doi: 10.1101/gr.277467.122 (PMC10519406; doi:10.1101/gr.277467.122)
Supplement: Supplement 1 [file Supplemental_Code.zip › Supplemental_Code/Code/epigenetics/get.allele.colors.R]

get.allele.colors <- function(color.scheme = c("DO/CC", "other"), alleles = NULL){
	
	if(length(color.scheme) > 1){
		color.scheme = "DO/CC"
		}
		
	if(color.scheme == "DO/CC"){
		aj <- rgb(240/256 ,240/256 ,0/256)
		b6 <- rgb(128/256,128/256,128/256)
		c <- rgb(240/256, 128/256, 128/256)
		nod <- rgb(16/256, 16/256, 240/256)
		nzo <- rgb(0/256, 160/256, 240/256)
		cast <- rgb(0/256, 160/256, 0/256)
		pwk <- rgb(240/256, 0/256, 0/256)
		wsb <- rgb(144/256, 0/256, 224/256)
	
		strain.names <- c("AJ", "B6", "129", "NOD", "NZO", "CAST", "PWK", "WSB")	
		strain.nicknames <- LETTERS[1:8]
		allele.colors <- c(aj, b6, c, nod, nzo, cast, pwk, wsb)	
		}else{
		allele.colors <- c("#a6cee3", "#1f78b4", "#b2df8a", "#33a02c", "#fb9a99", "#e31a1c", "#fdbf6f", "#ff7f00")
		strain.names <- LETTERS[1:8]
		strain.nicknames <- 	LETTERS[1:8]
		}
		
		allele.table <- cbind(strain.names, strain.nicknames, allele.colors)

		
		if(!is.null(alleles)){
			allele.idx <- match(alleles, strain.names)
			if(!is.na(allele.idx[1])){
				allele.table <- allele.table[allele.idx,,drop=FALSE]
				}else{
				allele.idx <- match(alleles, strain.nicknames)
				if(!is.na(allele.idx[1])){
					allele.table <- allele.table[allele.idx,,drop=FALSE]
					}
				}
			}

		return(allele.table)
	
	}
