# Supplementary material for: Variation in histone configurations correlates with gene expression across nine inbred strains of mice
Source: Genome Res. 2023 Jun;33(6):857–71. doi: 10.1101/gr.277467.122 (PMC10519406; doi:10.1101/gr.277467.122)
Supplement: Supplement 1 [file Supplemental_Code.zip › Supplemental_Code/Code/epigenetics/get.chrom.state.prop.R]

#This gene gets the ChromHMM state proportions of 
#a given gene
get.chrom.state.prop <- function(chrom.state.mats, num.states = 6, verbose = FALSE){
	
		get.prop <- function(state.mat, num.states){
			if(!is.null(nrow(state.mat))){
			state.prop.mat <- apply(state.mat, 2, function(x) unlist(lapply(1:num.states, function(y) length(which(x == y))/length(x))))
			rownames(state.prop.mat) <- 1:num.states
			return(state.prop.mat)
			}else{
				return(NA)
				}
			}
			
		if(verbose){
			all.state.prop <- lapply_pb(chrom.state.mats, function(x) get.prop(x, num.states))
			}else{
			all.state.prop <- lapply(chrom.state.mats, function(x) get.prop(x, num.states))	
			}
		return(all.state.prop)
	}
