# Supplementary material for: Variation in histone configurations correlates with gene expression across nine inbred strains of mice
Source: Genome Res. 2023 Jun;33(6):857–71. doi: 10.1101/gr.277467.122 (PMC10519406; doi:10.1101/gr.277467.122)
Supplement: Supplement 1 [file Supplemental_Code.zip › Supplemental_Code/Code/epigenetics/get.cis.LOD.R]

#This function gets the LOD score for each gene
#at the marker nearest its TSS


get.cis.LOD <- function(do.eqtl.data){

    info.locale <- which(names(do.eqtl.data) == "gene.info")
    gene.loc <- do.eqtl.data[[info.locale]][,"Start.Mbp"]*1e6

    marker.pos <- as.numeric(sapply(strsplit(rownames(do.eqtl.data$DO.coefficients), "_"), function(x) x[2]))
    nearest.pt <- get.nearest.pt(marker.pos, gene.loc)

    nearest.lod <- do.eqtl.data$LOD[nearest.pt]
    return(nearest.lod)
    
}
