# Supplementary material for: Variation in histone configurations correlates with gene expression across nine inbred strains of mice
Source: Genome Res. 2023 Jun;33(6):857–71. doi: 10.1101/gr.277467.122 (PMC10519406; doi:10.1101/gr.277467.122)
Supplement: Supplement 1 [file Supplemental_Code.zip › Supplemental_Code/Code/epigenetics/get.gene.i.R]

#This function returns the position of a gene in rnaseq.gene.info
#from epigen.states.and.expr

get.gene.i <- function(rnaseq.gene.info, gene.name = "Akr1c18"){
	name.locale <- which(rnaseq.gene.info[,"external_gene_name"] == gene.name)
	gene.id <- unique(rnaseq.gene.info[name.locale,"ensembl_gene_id"])
	id.locale <- which(rownames(rna.seq) == gene.id)
	return(id.locale)
	}
	
