# Supplementary material for: Variation in histone configurations correlates with gene expression across nine inbred strains of mice
Source: Genome Res. 2023 Jun;33(6):857–71. doi: 10.1101/gr.277467.122 (PMC10519406; doi:10.1101/gr.277467.122)
Supplement: Supplement 1 [file Supplemental_Code.zip › Supplemental_Code/Code/epigenetics/get.idx.R]

#This function finds the nearest index
#of a vector V to a given value val
get.idx <- function(V, val){
	val <- as.numeric(val)
	V <- as.numeric(V)

	if(val > max(V)){
		return(Inf)
		}
	if(val < min(V)){
		return(-Inf)
		}

	diffs <- V - val
	nearest.locale <- which(abs(diffs) == min(abs(diffs)))
	return(nearest.locale[1])
	}
