# Supplementary material for: Variation in histone configurations correlates with gene expression across nine inbred strains of mice
Source: Genome Res. 2023 Jun;33(6):857–71. doi: 10.1101/gr.277467.122 (PMC10519406; doi:10.1101/gr.277467.122)
Supplement: Supplement 1 [file Supplemental_Code.zip › Supplemental_Code/Code/epigenetics/get.states.spec.pos.R]

#This function retrieves ChromHMM states around a given gene
#state info is the bed file containing the ChromHMM states
#gene.info is the output of get.gene.info. It contains position
#and name information about a gene

get.states.spec.pos <- function(gene.info, state.info, start.position, end.position, upstream.buffer, downstream.buffer){

	# strand <- unique(gene.info[,"strand"])
	
	# if(strand == -1){
		# feature.names <- switch.strand(start.feature, end.feature)
		# start.feature <- feature.names[1]
		# end.feature <- feature.names[2]
		# }
		
	gene.chr <- unique(gene.info[,"chromosome_name"])
	chr.locale <- which(state.info[,1] == paste("chr", gene.chr, sep = ""))

	gene.start <- start.position
	gene.end <- end.position
	
	# if(strand == 1){
		after.start <- which(as.numeric(state.info[,2]) >= as.numeric(gene.start - upstream.buffer))
		before.end <- which(as.numeric(state.info[,3]) <= as.numeric(gene.end + downstream.buffer))
		# }else{
		# after.start <- which(as.numeric(state.info[,2]) <= as.numeric(gene.start + upstream.buffer))
		# before.end <- which(as.numeric(state.info[,3]) >= as.numeric(gene.end - downstream.buffer))
		# }
	
	in.gene <- Reduce(intersect, list(chr.locale, after.start, before.end))
	gene.states <- state.info[in.gene,c(2:4)]
	return(gene.states)
	}
