# Supplementary material for: Variation in histone configurations correlates with gene expression across nine inbred strains of mice
Source: Genome Res. 2023 Jun;33(6):857–71. doi: 10.1101/gr.277467.122 (PMC10519406; doi:10.1101/gr.277467.122)
Supplement: Supplement 1 [file Supplemental_Code.zip › Supplemental_Code/Code/epigenetics/lodToPval.R]

#This function converts LOD scores to p values

lodToPval <- function(x){
  pchisq(x*(2*log(10)),df=1,lower.tail=FALSE)/2
  }	
