# Supplementary material for: Variation in histone configurations correlates with gene expression across nine inbred strains of mice
Source: Genome Res. 2023 Jun;33(6):857–71. doi: 10.1101/gr.277467.122 (PMC10519406; doi:10.1101/gr.277467.122)
Supplement: Supplement 1 [file Supplemental_Code.zip › Supplemental_Code/Code/epigenetics/norm.methyl.by.state.R]

#This function takes in results from methylation.vs.state
#and returns the normalized methylation 

norm.methyl.by.state <- function(results.obj, state = 7, strain = "B6", gene.name, gene.info){


    
}
