# Supplementary material for: Variation in histone configurations correlates with gene expression across nine inbred strains of mice
Source: Genome Res. 2023 Jun;33(6):857–71. doi: 10.1101/gr.277467.122 (PMC10519406; doi:10.1101/gr.277467.122)
Supplement: Supplement 1 [file Supplemental_Code.zip › Supplemental_Code/Code/epigenetics/pair.matrix.R]

#This script makes a matrix with two columns 
#listing all pairwise combinations of the elements
#of the input vector.
#the input vector must have all elements you want
#pairs of. It can be numeric or character strings
#For example, to get all pairs of numbers between 
#1 and 5, markers = c(1,2,3,4,5)

pair.matrix <- function(elements, ordered = FALSE, self.pairs = FALSE){

		num.elements <- length(elements)
		
		x.mat <- matrix(elements, ncol = num.elements, nrow = num.elements, byrow = TRUE)
		y.mat <- matrix(elements, ncol = num.elements, nrow = num.elements, byrow = FALSE)
		
		if(ordered){
			
			if(self.pairs){
				upper.x <- c(x.mat[upper.tri(x.mat, diag = TRUE)], x.mat[lower.tri(x.mat, diag = FALSE)])
				upper.y <- c(y.mat[upper.tri(y.mat, diag = TRUE)], y.mat[lower.tri(y.mat, diag = FALSE)])
				}else{
					upper.x <- c(x.mat[upper.tri(x.mat, diag = FALSE)], x.mat[lower.tri(x.mat, diag = FALSE)])
					upper.y <- c(y.mat[upper.tri(y.mat, diag = FALSE)], y.mat[lower.tri(y.mat, diag = FALSE)])
					}

			}else{

			if(self.pairs){
				upper.x <- x.mat[upper.tri(x.mat, diag = TRUE)]
				upper.y <- y.mat[upper.tri(y.mat, diag = TRUE)]
				}else{
					upper.x <- x.mat[upper.tri(x.mat, diag = FALSE)]
					upper.y <- y.mat[upper.tri(y.mat, diag = FALSE)]
					}
				}
		
		
		pairs.mat <- cbind(upper.y, upper.x)
				
		return(pairs.mat)
	
	}
	
	
	
