# Supplementary material for: Variation in histone configurations correlates with gene expression across nine inbred strains of mice
Source: Genome Res. 2023 Jun;33(6):857–71. doi: 10.1101/gr.277467.122 (PMC10519406; doi:10.1101/gr.277467.122)
Supplement: Supplement 1 [file Supplemental_Code.zip › Supplemental_Code/Code/epigenetics/plot.chrom.rrbs.R]

#This function plots a chromatin matrix and a methylation matrix
#on the same coordinates
#I have added an optional argument for sequence information as well
#if gene.vars is supplied, and a strain order other than the default
#is provided, col.table must also be supplied.
#if gene.expr is supplied, col.table must

plot.chrom.rrbs <- function(methyl.mat, chrom.mat, gene.name, gene.expr = NULL,
gene.info, gene.frac.gap = 0.01, gene.vars = NULL, col.table = NULL, 
island.color = "gray"){

    gene.locale <- which(gene.info[,"external_gene_name"] == gene.name)
    if(length(gene.locale) == 0){stop("can't find ", gene.name)}

    expr.order <- order(gene.expr)
    methyl.order <- match.order(names(gene.expr)[expr.order], colnames(methyl.mat), col.table)
    chrom.order <- match.order(names(gene.expr)[expr.order], colnames(chrom.mat), col.table)

    methyl.pos <- as.numeric(rownames(methyl.mat))
    chrom.pos <- as.numeric(rownames(chrom.mat))
    all.pos <- sort(unique(c(methyl.pos, chrom.pos)))

    gene.chr <- unique(gene.info[gene.locale,"chromosome_name"])
    gene.start <- unique(gene.info[gene.locale,"start_position"])
    gene.end <- unique(gene.info[gene.locale,"end_position"])
    gene.strand <- unique(gene.info[gene.locale,"strand"])
    exon.start <- unique(gene.info[gene.locale,"exon_chrom_start"])
    exon.end <- unique(gene.info[gene.locale,"exon_chrom_end"])

    gene.info.table <- list("gene.name" = gene.name, "Chr" = gene.chr, 
    "gene_start" = gene.start, "gene_end" = gene.end, "gene_strand" = gene.strand, 
    "exon_start" = exon.start, "exon_end" = exon.end)

    if(is.null(gene.vars)){
        if(is.null(gene.expr)){
            layout(matrix(c(1:3), ncol = 1), heights = c(1, 0.2, 1))
        }else{
            layout(matrix(c(1:4), ncol = 1), heights = c(1, 0.2, 1, 1))
        }
    }else{
        if(is.null(gene.expr)){
            layout(matrix(c(1:4), ncol = 1), heights = c(1, 0.2, 1, 1))
        }else{
            layout(matrix(c(1:5), ncol = 1), heights = c(1, 0.2, 1, 1, 1))
        }
    }

    par(mar = c(0,4,4,4))
    plot.methyl.mat(t(methyl.mat[,methyl.order]), xlim = c(min(all.pos), max(all.pos)))

     par(mar = c(2,4,0,4))
        plot.new()
        plot.window(xlim = c(min(methyl.pos), max(methyl.pos)), ylim = c(0,1))
        if(gene.strand == 1){
            arrows(x0 = gene.start, x1 = gene.end, y0 = 0.5, lwd = 3)
        }else{
            arrows(x0 = gene.end, x1 = gene.start, y0 = 0.5, lwd = 3)
        }
        axis(1)

        #add exons
       # par(mar = c(0,4,4,4))
       # plot.new()
       # plot.window(xlim = c(min(methyl.pos), max(methyl.pos)), 
       # ylim = c(0, length(exon.start)))
       # for(i in 1:length(exon.start)){
       #     draw.rectangle(exon.start[i], exon.end[i], i-0.2, i+0.2, fill = "gray")
       # }
       # mtext("Exons", side = 2)
        mtext(gene.name, side = 3, outer = TRUE, line = -2.5)
    
        islands <- quantify.islands.pos(t(methyl.mat), gene.frac.gap = gene.frac.gap)
        island.pos <- cbind(islands$island.position, as.numeric(rownames(methyl.mat)))

        par(mar = c(0,4,0,4))
        rev.mat <- chrom.mat[,rev(chrom.order)]
        plot.chrom.mat(state.mat = t(rev.mat), num.states = 8, 
        island.bins = island.pos, xlim = c(min(all.pos), max(all.pos)),
        line.color = island.color)

        if(!is.null(gene.vars)){
            par(mar = c(4,4,0,4))
            plot.variants(gene.vars, xlim = c(min(all.pos), max(all.pos)),
            strain.order = colnames(rev.mat), col.table = col.table)        
            plot.island.obj(islands, add = TRUE)
        }

        if(!is.null(gene.expr)){
            chrom.cor.fun <- function(chromV, ordered.expr){
                states.present <- which(sapply(1:8, function(x) length(which(chromV == x))) != 0)
                state.cor <- rep(NA, 8)
                if(length(states.present) > 1){
                    for(i in states.present){
                        corV <- rep(0, length(chromV))
                        corV[which(chromV == i)] <- 1
                        state.cor[i] <- cor(corV, ordered.expr)
                    }
                }
                return(state.cor)
            }
            #chrom.cor <- apply(chrom.mat[,chrom.order], 1, function(x) chrom.cor.fun(x, gene.expr[expr.order]))
            methyl.cor <- apply(methyl.mat[,methyl.order], 1, function(x) cor(x, gene.expr[expr.order]))
            chrom.col = "#5ab4ac"
            methyl.col = "#d8b365"
            plot.new()
            plot.window(xlim = c(min(all.pos), max(all.pos)), ylim = c(-1, 1))
            mtext(side = 3, "Correlation between Methylation and Expression", cex = 0.7,
            line = -1)
            #points(as.numeric(rownames(chrom.mat)), chrom.cor, col = chrom.col, type = "h", lwd = 2)
            points(as.numeric(rownames(methyl.mat)), methyl.cor, col = methyl.col, type = "h", lwd = 2)
            axis(1);axis(2)
            abline(h = 0)

        }
    #

}
