# Supplementary material for: Variation in histone configurations correlates with gene expression across nine inbred strains of mice
Source: Genome Res. 2023 Jun;33(6):857–71. doi: 10.1101/gr.277467.122 (PMC10519406; doi:10.1101/gr.277467.122)
Supplement: Supplement 1 [file Supplemental_Code.zip › Supplemental_Code/Code/epigenetics/rf.var.R]

#returns the variance explained of a random forest

rf.var <- function(rf.obj){
  var.exp <- tail(rf.obj$rsq, 1)*100
  if(length(var.exp) == 0){
    var.exp <- NA
  }
  return(var.exp)
}
