# Supplementary material for: Variation in histone configurations correlates with gene expression across nine inbred strains of mice
Source: Genome Res. 2023 Jun;33(6):857–71. doi: 10.1101/gr.277467.122 (PMC10519406; doi:10.1101/gr.277467.122)
Supplement: Supplement 1 [file Supplemental_Code.zip › Supplemental_Code/Code/epigenetics/run.tuned.rf.R]

#This function takes in the features for a Random forest
#and the output of tune.maxnodes and runs the random forest
#at the best number of maxnodes.


run.tuned.rf <- function(y, x, tuned.param, ntree = 500){

    min.error <- which.min(tuned.param[,1])
    max.exp <- which.max(tuned.param[,2])
    max.dist <- which.max(tuned.param[,2] - tuned.param[,1])
    max.nodes <- round(mean(c(min.error, max.exp, max.dist)))

    df <- data.frame(x)

    rf.result <- randomForest(y~., data = df, maxnodes = max.nodes, ntree = ntree, localImp = TRUE)
    return(rf.result)
}
