# Supplementary material for: Variation in histone configurations correlates with gene expression across nine inbred strains of mice
Source: Genome Res. 2023 Jun;33(6):857–71. doi: 10.1101/gr.277467.122 (PMC10519406; doi:10.1101/gr.277467.122)
Supplement: Supplement 1 [file Supplemental_Code.zip › Supplemental_Code/Code/epigenetics/state.to.count.R]

#This function converts a state matrix to a count
#matrix. States that are present/absent get a 1,
#States that are missing (NA) get a 0.

state.to.count <- function(state.mat){
    state.mat[which(is.finite(state.mat))] <- 1
    state.mat[which(!is.finite(state.mat))] <- 0
    return(state.mat)
} 
