# Supplementary material for: Variation in histone configurations correlates with gene expression across nine inbred strains of mice
Source: Genome Res. 2023 Jun;33(6):857–71. doi: 10.1101/gr.277467.122 (PMC10519406; doi:10.1101/gr.277467.122)
Supplement: Supplement 1 [file Supplemental_Code.zip › Supplemental_Code/Code/epigenetics/switch.strand.R]

#When a gene is identifies as being on the 
#negative strand, this function switches
#the start and end feature names so other
#scripts can look in the correct place for
#gene features

switch.strand <- function(start.feature, end.feature){
	feature.names <- c(start.feature, end.feature)
	start.locale <- grep("start", feature.names)
	end.locale <- grep("end", feature.names)

	if(length(start.locale) > 0){
		feature.names[start.locale] <- gsub("start", "end", feature.names[start.locale])
		}
	if(length(end.locale) > 0){
		feature.names[end.locale] <- gsub("end", "start", feature.names[end.locale])
		}
	return(feature.names)	
	}
