# Supplementary material for: Variation in histone configurations correlates with gene expression across nine inbred strains of mice
Source: Genome Res. 2023 Jun;33(6):857–71. doi: 10.1101/gr.277467.122 (PMC10519406; doi:10.1101/gr.277467.122)
Supplement: Supplement 1 [file Supplemental_Code.zip › Supplemental_Code/Code/general/add.mat.R]

#This function can be used with Reduce to add a list of matrices
#together while ignoring NA entries.

add.mat <- function(A, B){
    AB <- ifelse(is.na(A),ifelse(is.na(B),NA,B), ifelse(is.na(B), A, A+B)) 
    return(AB)
}
