# Supplementary material for: Variation in histone configurations correlates with gene expression across nine inbred strains of mice
Source: Genome Res. 2023 Jun;33(6):857–71. doi: 10.1101/gr.277467.122 (PMC10519406; doi:10.1101/gr.277467.122)
Supplement: Supplement 1 [file Supplemental_Code.zip › Supplemental_Code/Code/general/adjust.R]

#This function adjusts a matrix (matX) of values based on another
#matrix of values (adj.mat). Because residuals() doesn't return values
#for NA's, this function keeps track of NA positions and places
#The corrected values in the right place.
#if retain.intercept is TRUE, the intercept of the model will
#be kept, and the values returned will be close to the
#input values, but adjusted for covariates. If FALSE, the
#intercept is removed, and all values will be mean centered.

adjust <- function(matX, adj.mat, retain.intercept = TRUE){

	if(nrow(matX) != nrow(adj.mat)){
		u_ind <- intersect(rownames(matX), rownames(adj.mat))
		if(length(u_ind) == 0){
			stop("Matrices need to have the same number of rows, or rownames indicating sample ID.")
		}
		matX.locale <- match(u_ind, rownames(matX))
		adj.locale <- match(u_ind, rownames(adj.mat))
		matX <- matX[matX.locale,,drop=FALSE]
		adj.mat <- adj.mat[adj.locale,,drop=FALSE]
	}

	adj.na <- which(is.na(adj.mat), arr.ind = TRUE)
	adj.na.idx <- unique(adj.na[,1])
	
	new.mat <- matrix(NA, nrow = nrow(matX), ncol = ncol(matX))
	for(i in 1:ncol(new.mat)){
		na.locale <- union(which(is.na(matX[,i])), adj.na.idx)
		not.na.locale <- setdiff(1:nrow(matX), na.locale)
		model <- lm(matX[,i]~adj.mat)
		intercept <- coef(model)[1]
		res <- residuals(model)
		if(retain.intercept){
			adjV <- res+intercept
		}else{
			adjV <- res
			}
		new.mat[not.na.locale,i] <- adjV
		}

	colnames(new.mat) <- colnames(matX)
	rownames(new.mat) <- rownames(matX)

	return(new.mat)
}
