# Supplementary material for: Variation in histone configurations correlates with gene expression across nine inbred strains of mice
Source: Genome Res. 2023 Jun;33(6):857–71. doi: 10.1101/gr.277467.122 (PMC10519406; doi:10.1101/gr.277467.122)
Supplement: Supplement 1 [file Supplemental_Code.zip › Supplemental_Code/Code/general/bin.vector2.R]

#This function groups a vector into user-defined 
#breaks. The result is a list in which each element
#resides within the sequential breaks.

bin.vector2 <- function(vectorX, breaks = seq(0,1,0.5)){
	
    bin.boundaries <- consec.pairs(breaks)
    bin.labels <- apply(bin.boundaries, 1, function(x) paste(x, collapse = "-"))
    binned.vals <- lapply(1:nrow(bin.boundaries), 
        function(x) vectorX[intersect(which(vectorX >= bin.boundaries[x,1]), which(vectorX <= bin.boundaries[x,2]))])
    names(binned.vals) <- bin.labels
	return(binned.vals)	
	
}
