# Supplementary material for: Variation in histone configurations correlates with gene expression across nine inbred strains of mice
Source: Genome Res. 2023 Jun;33(6):857–71. doi: 10.1101/gr.277467.122 (PMC10519406; doi:10.1101/gr.277467.122)
Supplement: Supplement 1 [file Supplemental_Code.zip › Supplemental_Code/Code/general/calc.emp.p.R]

#This function uses ecdf to calculate empirical p values
#given a null distribution and an observed distribution

calc.emp.p <- function(obs.dist, null.dist){
	p.fun <- ecdf(null.dist)
	emp.p <- 1-unlist(lapply(obs.dist, p.fun))
	return(emp.p)
	}
