# Supplementary material for: Variation in histone configurations correlates with gene expression across nine inbred strains of mice
Source: Genome Res. 2023 Jun;33(6):857–71. doi: 10.1101/gr.277467.122 (PMC10519406; doi:10.1101/gr.277467.122)
Supplement: Supplement 1 [file Supplemental_Code.zip › Supplemental_Code/Code/general/chunkV.R]

#This function bins a vector into a given number of chunks


chunkV <- function(V, num.chunks){
	
	v.list <- vector(mode = "list", length = num.chunks)
	num.per.chunk <- floor(length(V)/num.chunks)
	num.leftover <- length(V)%%num.chunks
	
	#distribute the leftovers througout the list
	without.leftovers <- num.chunks - num.leftover
	extra.per.chunk <- c(rep(0, without.leftovers), rep(1, num.leftover))
			
	start.chunk <- 1
	for(i in 1:num.chunks){
		total <- num.per.chunk + extra.per.chunk[i]
		if(i < num.chunks){
			v.list[[i]] <- V[start.chunk:(start.chunk+total-1)]
			start.chunk <- start.chunk+total
			}else{
			v.list[[i]] <- V[start.chunk:length(V)]
			}
		}
	
	
	return(v.list)
	
}
