# Supplementary material for: Variation in histone configurations correlates with gene expression across nine inbred strains of mice
Source: Genome Res. 2023 Jun;33(6):857–71. doi: 10.1101/gr.277467.122 (PMC10519406; doi:10.1101/gr.277467.122)
Supplement: Supplement 1 [file Supplemental_Code.zip › Supplemental_Code/Code/general/consec.pairs.R]

#This function makes a matrix of consecutive pairs
#of elements


consec.pairs <- function(elements){
	
	pair.mat <- matrix(NA, nrow = (length(elements)-1), ncol = 2)
	pair.mat[,1] <- elements[1:(length(elements)-1)]
	pair.mat[,2] <- elements[2:length(elements)]
	return(pair.mat)
	}
