# Supplementary material for: Variation in histone configurations correlates with gene expression across nine inbred strains of mice
Source: Genome Res. 2023 Jun;33(6):857–71. doi: 10.1101/gr.277467.122 (PMC10519406; doi:10.1101/gr.277467.122)
Supplement: Supplement 1 [file Supplemental_Code.zip › Supplemental_Code/Code/general/darken.R]

darken <- function(color, factor=1.4){
    col <- col2rgb(color)
    col <- col/factor
    col <- rgb(t(col), maxColorValue=255)
    col
}
