# Supplementary material for: Variation in histone configurations correlates with gene expression across nine inbred strains of mice
Source: Genome Res. 2023 Jun;33(6):857–71. doi: 10.1101/gr.277467.122 (PMC10519406; doi:10.1101/gr.277467.122)
Supplement: Supplement 1 [file Supplemental_Code.zip › Supplemental_Code/Code/general/derrangements.R]

#generates a matrix of all derrangements for a given number of elements.
#these are all permutations with no fixed points. That is no person gets their
#own hat back.
#perm.mat <- derrangements(8)
#from https://codegolf.stackexchange.com/questions/184943/enumerate-derangements


derrangements <- function(n,y=gtools::permutations(n,n))y[!colSums(t(y)==1:n),]
