# Supplementary material for: Variation in histone configurations correlates with gene expression across nine inbred strains of mice
Source: Genome Res. 2023 Jun;33(6):857–71. doi: 10.1101/gr.277467.122 (PMC10519406; doi:10.1101/gr.277467.122)
Supplement: Supplement 1 [file Supplemental_Code.zip › Supplemental_Code/Code/general/emp.p.df.R]

#from https://stats.stackexchange.com/questions/6940/calculating-p-value-from-an-arbitrary-distribution

emp.p <- function(obs.val, null.dist, sig.fig = 3){
  if(is.na(obs.val)){return(NA)}
  
  dF <- function(null.dist){
    dnorm(null.dist)
  }
  
  pF <- function(q){
    integrate(dF,-Inf,q)$value
  }

  p <- pF(obs.val)

  return(p)
}
