# Supplementary material for: Variation in histone configurations correlates with gene expression across nine inbred strains of mice
Source: Genome Res. 2023 Jun;33(6):857–71. doi: 10.1101/gr.277467.122 (PMC10519406; doi:10.1101/gr.277467.122)
Supplement: Supplement 1 [file Supplemental_Code.zip › Supplemental_Code/Code/general/emp.p.R]

#empirical p value calculation for our 
#small distributions

emp.p <- function(obs.val, null.dist, sig.fig = 3){
  if(is.na(obs.val)){return(NA)}
  as.or.more.extreme <- which(abs(round(null.dist, sig.fig)) >= abs(round(obs.val, sig.fig)))
  p <- length(as.or.more.extreme)/length(null.dist)
  return(p)
}
