# Supplementary material for: Variation in histone configurations correlates with gene expression across nine inbred strains of mice
Source: Genome Res. 2023 Jun;33(6):857–71. doi: 10.1101/gr.277467.122 (PMC10519406; doi:10.1101/gr.277467.122)
Supplement: Supplement 1 [file Supplemental_Code.zip › Supplemental_Code/Code/general/get.color.R]

#This internal function stores colors for image 
#plotting. Given a color name it returns the hex 
#colors used to make color ramps

get.color <- function(col.name, light.dark = c("f", "l", "d")){
	
	light.dark.check <- grep("f", light.dark)
	if(length(light.dark.check) > 0){light.dark = "f"}
	
	possible.light.dark <- c("f", "l", "d")
	light.dark.check2 <- match(light.dark, possible.light.dark)
	if(is.na(light.dark.check2)){
		cat("Possible specifications of light.dark are:", possible.light.dark, sep = "\n")
		stop()
		}
	
	possible.cols <- c("green", "purple", "red", "orange", "blue", "brown", "yellow", "gray")		
	col.check <- match(col.name, possible.cols)

	if(is.na(col.check)){
		cat("Possible colors are:", possible.cols, sep = "\n")
		stop()
		}
	

	light.mat <- matrix(
		c("#edf8fb", "#ccece6", "#99d8c9", "#66c2a4",
		"#f2f0f7", "#dadaeb", "#bcbddc", "#9e9ac8",
		"#fee5d9", "#fcbba1", "#fc9272", "#fb6a4a",
		"#feedde", "#fdd0a2", "#fdae6b", "#fd8d3c",
		"#eff3ff", "#c6dbef", "#9ecae1", "#6baed6",
		"#f5f5f5", "#f6e8c3", "#dfc27d", "#bf812d",
		"#ffffe5", "#fff7bc", "#fee391", "#fec44f",
		"#ffffff", "#f0f0f0", "#d9d9d9", "#bdbdbd"), nrow = 4, byrow = FALSE)


		dark.mat <- matrix(
		c("#66c2a4", "#41ae76", "#238b45", "#005824", #green
		"#9e9ac8", "#807dba", "#6a51a3", "#4a1486", #purple
		"#fb6a4a", "#ef3b2c", "#cb181d", "#99000d", #red
		"#fd8d3c", "#f16913", "#d94801", "#8c2d04",
		"#6baed6", "#4292c6", "#2171b5", "#084594",
		"#dfc27d", "#bf812d", "#8c510a", "#543005",
		"#fec44f", "#fe9929", "#ec7014", "#cc4c02",
		"#bdbdbd", "#969696", "#737373", "#525252"), nrow = 4, byrow = FALSE)


	full.mat <- rbind(light.mat[c(1,3),], dark.mat[c(2,4),])
	
	if(light.dark == "l"){
		# color order: same as in arguments, light to dark 
		all.col.ref <- light.mat
		}
	if(light.dark == "d"){
		#color order: same as in arguments, light to dark 
		all.col.ref <- dark.mat
		}

	if(light.dark == "f"){
		all.col.ref <- 	full.mat
		}
	
	
	colnames(all.col.ref) <- possible.cols

	col.locale <- which(colnames(all.col.ref) == col.name)
	
	return(all.col.ref[,col.locale])
	
	}
